# Supplementary material for: Whole Genome Analysis of Leptospira licerasiae Provides Insight into Leptospiral Evolution and Pathogenicity
Source: PLoS Negl Trop Dis. 2012 Oct 25;6(10):e1853. doi: 10.1371/journal.pntd.0001853 (PMC3493377; doi:10.1371/journal.pntd.0001853)
Supplement: Table S1 — Identification of 1211 conserved Leptospira licerasiae proteins with no orthologs in L. interrogans , L. borgpetersenii or L. biflexa . (XLSX) [file pntd.0001853.s001.xlsx]

## Sheet: v010_only.title
VAR010 Protein ID	Description
EID99559.1	GHKL domain protein [Leptospira licerasiae serovar Varillal str. VAR 010]
EID99562.1	PF07614 family protein [Leptospira licerasiae serovar Varillal str. VAR 010]
EID99565.1	hypothetical protein LEP1GSC185_0762 [Leptospira licerasiae serovar Varillal str. VAR 010]
EID99568.1	suppressor of fused protein [Leptospira licerasiae serovar Varillal str. VAR 010]
EID99569.1	hypothetical protein LEP1GSC185_0590 [Leptospira licerasiae serovar Varillal str. VAR 010]
EID99572.1	hypothetical protein LEP1GSC185_0672 [Leptospira licerasiae serovar Varillal str. VAR 010]
EID99573.1	7TM diverse intracellular signaling domain / adenylate/guanylate cyclase catalytic domain multi-domain protein [Leptospira licerasiae serovar Varillal str. VAR 010]
EID99574.1	hypothetical protein LEP1GSC185_0693 [Leptospira licerasiae serovar Varillal str. VAR 010]
EID99575.1	hypothetical protein LEP1GSC185_0539 [Leptospira licerasiae serovar Varillal str. VAR 010]
EID99576.1	DNA-binding helix-turn-helix protein [Leptospira licerasiae serovar Varillal str. VAR 010]
EID99579.1	chromate transporter, CHR family [Leptospira licerasiae serovar Varillal str. VAR 010]
EID99580.1	response regulator receiver domain protein [Leptospira licerasiae serovar Varillal str. VAR 010]
EID99582.1	DNA-binding helix-turn-helix domain / GyrI-like small molecule binding domain multi-domain protein [Leptospira licerasiae serovar Varillal str. VAR 010]
EID99584.1	hypothetical protein LEP1GSC185_0608 [Leptospira licerasiae serovar Varillal str. VAR 010]
EID99585.1	PF09917 family protein [Leptospira licerasiae serovar Varillal str. VAR 010]
EID99586.1	oxidoreductase, FAD/FMN dependent [Leptospira licerasiae serovar Varillal str. VAR 010]
EID99589.1	eRF1 domain 2 protein [Leptospira licerasiae serovar Varillal str. VAR 010]
EID99591.1	hypothetical protein LEP1GSC185_0559 [Leptospira licerasiae serovar Varillal str. VAR 010]
EID99593.1	hypothetical protein LEP1GSC185_0726 [Leptospira licerasiae serovar Varillal str. VAR 010]
EID99596.1	PF09917 family protein [Leptospira licerasiae serovar Varillal str. VAR 010]
EID99602.1	hypothetical protein LEP1GSC185_0552 [Leptospira licerasiae serovar Varillal str. VAR 010]
EID99608.1	hypothetical protein LEP1GSC185_0555 [Leptospira licerasiae serovar Varillal str. VAR 010]
EID99611.1	metallo-beta-lactamase domain protein [Leptospira licerasiae serovar Varillal str. VAR 010]
EID99614.1	adenylate/guanylate cyclase catalytic domain protein [Leptospira licerasiae serovar Varillal str. VAR 010]
EID99617.1	insecticide toxin TcdB middle/N-terminal domain protein [Leptospira licerasiae serovar Varillal str. VAR 010]
EID99618.1	PF07588 family protein [Leptospira licerasiae serovar Varillal str. VAR 010]
EID99622.1	hypothetical protein LEP1GSC185_0671 [Leptospira licerasiae serovar Varillal str. VAR 010]
EID99631.1	hypothetical protein LEP1GSC185_0744 [Leptospira licerasiae serovar Varillal str. VAR 010]
EID99632.1	transcriptional regulator, TetR family [Leptospira licerasiae serovar Varillal str. VAR 010]
EID99634.1	7TM diverse intracellular signaling domain / stage II sporulation protein E multi-domain protein [Leptospira licerasiae serovar Varillal str. VAR 010]
EID99636.1	sporulation and cell division repeat protein [Leptospira licerasiae serovar Varillal str. VAR 010]
EID99637.1	RND transporter, Hydrophobe/Amphiphile Efflux-1 (HAE1)/Heavy Metal Efflux (HME) family, permease protein [Leptospira licerasiae serovar Varillal str. VAR 010]
EID99638.1	PAS domain S-box protein [Leptospira licerasiae serovar Varillal str. VAR 010]
EID99641.1	hypothetical protein LEP1GSC185_0584 [Leptospira licerasiae serovar Varillal str. VAR 010]
EID99645.1	transcriptional regulator, TetR family [Leptospira licerasiae serovar Varillal str. VAR 010]
EID99647.1	diguanylate cyclase (GGDEF) domain protein [Leptospira licerasiae serovar Varillal str. VAR 010]
EID99648.1	hypothetical protein LEP1GSC185_0752 [Leptospira licerasiae serovar Varillal str. VAR 010]
EID99652.1	hypothetical protein LEP1GSC185_0711 [Leptospira licerasiae serovar Varillal str. VAR 010]
EID99653.1	putative chemotaxis protein CheA [Leptospira licerasiae serovar Varillal str. VAR 010]
EID99655.1	methyltransferase CheR, SAM binding domain protein [Leptospira licerasiae serovar Varillal str. VAR 010]
EID99656.1	ISXO2-like transposase domain protein [Leptospira licerasiae serovar Varillal str. VAR 010]
EID99658.1	hypothetical protein LEP1GSC185_0566 [Leptospira licerasiae serovar Varillal str. VAR 010]
EID99660.1	OsmC-like protein [Leptospira licerasiae serovar Varillal str. VAR 010]
EID99662.1	ABC transporter, ATP-binding protein [Leptospira licerasiae serovar Varillal str. VAR 010]
EID99664.1	TIGR02206 family protein [Leptospira licerasiae serovar Varillal str. VAR 010]
EID99665.1	hypothetical protein LEP1GSC185_0570 [Leptospira licerasiae serovar Varillal str. VAR 010]
EID99666.1	hypothetical protein LEP1GSC185_0728 [Leptospira licerasiae serovar Varillal str. VAR 010]
EID99668.1	methyladenine glycosylase domain protein [Leptospira licerasiae serovar Varillal str. VAR 010]
EID99669.1	carboxymuconolactone decarboxylase family protein [Leptospira licerasiae serovar Varillal str. VAR 010]
EID99670.1	imelysin [Leptospira licerasiae serovar Varillal str. VAR 010]
EID99675.1	KR domain protein [Leptospira licerasiae serovar Varillal str. VAR 010]
EID99683.1	hypothetical protein LEP1GSC185_0732 [Leptospira licerasiae serovar Varillal str. VAR 010]
EID99686.1	hypothetical protein LEP1GSC185_0587 [Leptospira licerasiae serovar Varillal str. VAR 010]
EID99687.1	MarR family protein [Leptospira licerasiae serovar Varillal str. VAR 010]
EID99688.1	HlyD family secretion domain protein [Leptospira licerasiae serovar Varillal str. VAR 010]
EID99689.1	outer membrane efflux protein [Leptospira licerasiae serovar Varillal str. VAR 010]
EID99693.1	major royal jelly protein [Leptospira licerasiae serovar Varillal str. VAR 010]
EID99695.1	KR domain protein [Leptospira licerasiae serovar Varillal str. VAR 010]
EID99697.1	hypothetical protein LEP1GSC185_0628 [Leptospira licerasiae serovar Varillal str. VAR 010]
EID99704.1	amidohydrolase family protein [Leptospira licerasiae serovar Varillal str. VAR 010]
EID99706.1	hypothetical protein LEP1GSC185_0763 [Leptospira licerasiae serovar Varillal str. VAR 010]
EID99710.1	hypothetical protein LEP1GSC185_0737 [Leptospira licerasiae serovar Varillal str. VAR 010]
EID99711.1	sodium Bile acid symporter family protein [Leptospira licerasiae serovar Varillal str. VAR 010]
EID99713.1	hypothetical protein LEP1GSC185_0544 [Leptospira licerasiae serovar Varillal str. VAR 010]
EID99717.1	neutral/alkaline nonlysosomal ceramidase [Leptospira licerasiae serovar Varillal str. VAR 010]
EID99718.1	CAAX protease self-immunity [Leptospira licerasiae serovar Varillal str. VAR 010]
EID99722.1	PF07588 family protein [Leptospira licerasiae serovar Varillal str. VAR 010]
EID99724.1	protein CrcB [Leptospira licerasiae serovar Varillal str. VAR 010]
EID99726.1	hypothetical protein LEP1GSC185_0680 [Leptospira licerasiae serovar Varillal str. VAR 010]
EID99727.1	putative thioesterase [Leptospira licerasiae serovar Varillal str. VAR 010]
EID99728.1	methyl-accepting chemotaxis protein signaling domain protein [Leptospira licerasiae serovar Varillal str. VAR 010]
EID99732.1	response regulator receiver domain / protein-glutamate methylesterase CheB multi-domain protein [Leptospira licerasiae serovar Varillal str. VAR 010]
EID99740.1	hypothetical protein LEP1GSC185_0550 [Leptospira licerasiae serovar Varillal str. VAR 010]
EID99741.1	pectinacetylesterase domain protein [Leptospira licerasiae serovar Varillal str. VAR 010]
EID99742.1	hypothetical protein LEP1GSC185_0694 [Leptospira licerasiae serovar Varillal str. VAR 010]
EID99743.1	dienelactone hydrolase family protein [Leptospira licerasiae serovar Varillal str. VAR 010]
EID99744.1	molybdate ABC transporter, permease protein [Leptospira licerasiae serovar Varillal str. VAR 010]
EID99747.1	hypothetical protein LEP1GSC185_0545 [Leptospira licerasiae serovar Varillal str. VAR 010]
EID99748.1	ricin-type beta-trefoil lectin domain protein [Leptospira licerasiae serovar Varillal str. VAR 010]
EID99750.1	response regulator receiver domain / LytTr DNA-binding domain multi-domain protein [Leptospira licerasiae serovar Varillal str. VAR 010]
EID99752.1	hypothetical protein LEP1GSC185_0554 [Leptospira licerasiae serovar Varillal str. VAR 010]
EID99754.1	methyltransferase, UbiE/COQ5 family [Leptospira licerasiae serovar Varillal str. VAR 010]
EID99755.1	hypothetical protein LEP1GSC185_0717 [Leptospira licerasiae serovar Varillal str. VAR 010]
EID99756.1	CheW-like protein [Leptospira licerasiae serovar Varillal str. VAR 010]
EID99762.1	hypothetical protein LEP1GSC185_0663 [Leptospira licerasiae serovar Varillal str. VAR 010]
EID99766.1	response regulator receiver domain protein [Leptospira licerasiae serovar Varillal str. VAR 010]
EID99768.1	pyridine nucleotide-disulfide oxidoreductase [Leptospira licerasiae serovar Varillal str. VAR 010]
EID99769.1	PF07045 family protein [Leptospira licerasiae serovar Varillal str. VAR 010]
EID99770.1	transcriptional regulator, TetR family [Leptospira licerasiae serovar Varillal str. VAR 010]
EID99771.1	alpha/beta hydrolase family protein [Leptospira licerasiae serovar Varillal str. VAR 010]
EID99772.1	molybdate ABC transporter, periplasmic molybdate-binding protein [Leptospira licerasiae serovar Varillal str. VAR 010]
EID99773.1	KR domain protein [Leptospira licerasiae serovar Varillal str. VAR 010]
EID99777.1	RNA methyltransferase, TrmH family [Leptospira licerasiae serovar Varillal str. VAR 010]
EID99778.1	alcohol dehydrogenase, catalytic domain, GroES-like family / oxidoreductase, zinc-binding dehydrogenase family multi-domain protein [Leptospira licerasiae serovar Varillal str. VAR 010]
EID99782.1	AMP-binding enzyme [Leptospira licerasiae serovar Varillal str. VAR 010]
EID99792.1	MarR family protein [Leptospira licerasiae serovar Varillal str. VAR 010]
EID99793.1	TIGR00251 family protein [Leptospira licerasiae serovar Varillal str. VAR 010]
EID99798.1	PF06902 family / iron-binding zinc finger CDGSH type multi-domain protein [Leptospira licerasiae serovar Varillal str. VAR 010]
EID99799.1	response regulator receiver domain / GHKL domain multi-domain protein [Leptospira licerasiae serovar Varillal str. VAR 010]
EID99806.1	hypothetical protein LEP1GSC185_2788 [Leptospira licerasiae serovar Varillal str. VAR 010]
EID99821.1	hypothetical protein LEP1GSC185_2802 [Leptospira licerasiae serovar Varillal str. VAR 010]
EID99831.1	diguanylate cyclase (GGDEF) domain protein [Leptospira licerasiae serovar Varillal str. VAR 010]
EID99832.1	hypothetical protein LEP1GSC185_2651 [Leptospira licerasiae serovar Varillal str. VAR 010]
EID99836.1	hypothetical protein LEP1GSC185_2510 [Leptospira licerasiae serovar Varillal str. VAR 010]
EID99837.1	hypothetical protein LEP1GSC185_2817 [Leptospira licerasiae serovar Varillal str. VAR 010]
EID99843.1	hypothetical protein LEP1GSC185_2878 [Leptospira licerasiae serovar Varillal str. VAR 010]
EID99846.1	cyclopropane-fatty-acyl-phospholipid synthase [Leptospira licerasiae serovar Varillal str. VAR 010]
EID99853.1	hypothetical protein LEP1GSC185_2424 [Leptospira licerasiae serovar Varillal str. VAR 010]
EID99859.1	acyl-CoA dehydrogenase [Leptospira licerasiae serovar Varillal str. VAR 010]
EID99860.1	adenylate/guanylate cyclase catalytic domain protein [Leptospira licerasiae serovar Varillal str. VAR 010]
EID99875.1	hypothetical protein LEP1GSC185_2483 [Leptospira licerasiae serovar Varillal str. VAR 010]
EID99876.1	hypothetical protein LEP1GSC185_2825 [Leptospira licerasiae serovar Varillal str. VAR 010]
EID99877.1	S-adenosylmethionine-dependent methyltransferase domain protein [Leptospira licerasiae serovar Varillal str. VAR 010]
EID99885.1	hypothetical protein LEP1GSC185_2654 [Leptospira licerasiae serovar Varillal str. VAR 010]
EID99891.1	acyl-coenzyme A:6-aminopenicillanic acid acyl-transferase [Leptospira licerasiae serovar Varillal str. VAR 010]
EID99904.1	PF05684 family protein [Leptospira licerasiae serovar Varillal str. VAR 010]
EID99908.1	hypothetical protein LEP1GSC185_2407 [Leptospira licerasiae serovar Varillal str. VAR 010]
EID99912.1	transcriptional regulator, TetR family [Leptospira licerasiae serovar Varillal str. VAR 010]
EID99914.1	PF11288 family protein [Leptospira licerasiae serovar Varillal str. VAR 010]
EID99918.1	beta-propeller repeat protein [Leptospira licerasiae serovar Varillal str. VAR 010]
EID99925.1	hypothetical protein LEP1GSC185_2594 [Leptospira licerasiae serovar Varillal str. VAR 010]
EID99927.1	hypothetical protein LEP1GSC185_2622 [Leptospira licerasiae serovar Varillal str. VAR 010]
EID99931.1	START domain protein [Leptospira licerasiae serovar Varillal str. VAR 010]
EID99938.1	MobA-like NTP transferase domain protein [Leptospira licerasiae serovar Varillal str. VAR 010]
EID99946.1	hypothetical protein LEP1GSC185_2540 [Leptospira licerasiae serovar Varillal str. VAR 010]
EID99948.1	DNA-binding helix-turn-helix protein [Leptospira licerasiae serovar Varillal str. VAR 010]
EID99952.1	hypothetical protein LEP1GSC185_2786 [Leptospira licerasiae serovar Varillal str. VAR 010]
EID99955.1	PF10049 family protein [Leptospira licerasiae serovar Varillal str. VAR 010]
EID99956.1	hypothetical protein LEP1GSC185_2790 [Leptospira licerasiae serovar Varillal str. VAR 010]
EID99963.1	DoxX family protein [Leptospira licerasiae serovar Varillal str. VAR 010]
EID99969.1	hypothetical protein LEP1GSC185_2804 [Leptospira licerasiae serovar Varillal str. VAR 010]
EID99971.1	fatty acid hydroxylase family protein [Leptospira licerasiae serovar Varillal str. VAR 010]
EID99972.1	hypothetical protein LEP1GSC185_2414 [Leptospira licerasiae serovar Varillal str. VAR 010]
EID99973.1	transporter, major facilitator family protein [Leptospira licerasiae serovar Varillal str. VAR 010]
EID99977.1	YjeF family C-terminal domain protein [Leptospira licerasiae serovar Varillal str. VAR 010]
EID99980.1	PF09995 family protein [Leptospira licerasiae serovar Varillal str. VAR 010]
EID99983.1	hypothetical protein LEP1GSC185_2384 [Leptospira licerasiae serovar Varillal str. VAR 010]
EID99984.1	NmrA family protein [Leptospira licerasiae serovar Varillal str. VAR 010]
EID99992.1	hypothetical protein LEP1GSC185_2709 [Leptospira licerasiae serovar Varillal str. VAR 010]
EIE00007.1	hypothetical protein LEP1GSC185_2525 [Leptospira licerasiae serovar Varillal str. VAR 010]
EIE00016.1	putative N-acetyltransferase YvbK [Leptospira licerasiae serovar Varillal str. VAR 010]
EIE00024.1	hypothetical protein LEP1GSC185_2858 [Leptospira licerasiae serovar Varillal str. VAR 010]
EIE00028.1	hypothetical protein LEP1GSC185_2659 [Leptospira licerasiae serovar Varillal str. VAR 010]
EIE00037.1	3-beta hydroxysteroid dehydrogenase/isomerase family protein [Leptospira licerasiae serovar Varillal str. VAR 010]
EIE00041.1	putative 4-hydroxyacetophenone monooxygenase [Leptospira licerasiae serovar Varillal str. VAR 010]
EIE00043.1	preprotein translocase, SecG subunit [Leptospira licerasiae serovar Varillal str. VAR 010]
EIE00047.1	alkane 1-monooxygenase [Leptospira licerasiae serovar Varillal str. VAR 010]
EIE00048.1	thiazole biosynthesis protein ThiH [Leptospira licerasiae serovar Varillal str. VAR 010]
EIE00051.1	methyl-accepting chemotaxis protein signaling domain protein [Leptospira licerasiae serovar Varillal str. VAR 010]
EIE00053.1	PF07603 family protein [Leptospira licerasiae serovar Varillal str. VAR 010]
EIE00058.1	periplasmic glucan biosynthesis protein, MdoG [Leptospira licerasiae serovar Varillal str. VAR 010]
EIE00060.1	hypothetical protein LEP1GSC185_2763 [Leptospira licerasiae serovar Varillal str. VAR 010]
EIE00061.1	formyltetrahydrofolate deformylase [Leptospira licerasiae serovar Varillal str. VAR 010]
EIE00087.1	hypothetical protein LEP1GSC185_2564 [Leptospira licerasiae serovar Varillal str. VAR 010]
EIE00090.1	transcriptional regulator, ArsR family domain / rhodanese-like domain multi-domain protein [Leptospira licerasiae serovar Varillal str. VAR 010]
EIE00093.1	hypothetical protein LEP1GSC185_2738 [Leptospira licerasiae serovar Varillal str. VAR 010]
EIE00103.1	crotonyl-CoA reductase [Leptospira licerasiae serovar Varillal str. VAR 010]
EIE00109.1	thiamine biosynthesis protein ThiS [Leptospira licerasiae serovar Varillal str. VAR 010]
EIE00111.1	thiazole biosynthesis protein ThiG [Leptospira licerasiae serovar Varillal str. VAR 010]
EIE00113.1	hypothetical protein LEP1GSC185_2806 [Leptospira licerasiae serovar Varillal str. VAR 010]
EIE00122.1	hypothetical protein LEP1GSC185_2625 [Leptospira licerasiae serovar Varillal str. VAR 010]
EIE00127.1	DoxX family protein [Leptospira licerasiae serovar Varillal str. VAR 010]
EIE00132.1	cyclic diguanylate phosphodiesterase (EAL) domain / EAL-domain associated signaling protein domain multi-domain protein [Leptospira licerasiae serovar Varillal str. VAR 010]
EIE00146.1	hypothetical protein LEP1GSC185_2445 [Leptospira licerasiae serovar Varillal str. VAR 010]
EIE00148.1	hypothetical protein LEP1GSC185_2491 [Leptospira licerasiae serovar Varillal str. VAR 010]
EIE00151.1	hypothetical protein LEP1GSC185_2758 [Leptospira licerasiae serovar Varillal str. VAR 010]
EIE00152.1	peptidase, S41 family [Leptospira licerasiae serovar Varillal str. VAR 010]
EIE00154.1	TIGR04168 family protein [Leptospira licerasiae serovar Varillal str. VAR 010]
EIE00160.1	hypothetical protein LEP1GSC185_2688 [Leptospira licerasiae serovar Varillal str. VAR 010]
EIE00173.1	PF06993 family protein [Leptospira licerasiae serovar Varillal str. VAR 010]
EIE00177.1	threonine ammonia-lyase, biosynthetic [Leptospira licerasiae serovar Varillal str. VAR 010]
EIE00188.1	hypothetical protein LEP1GSC185_2366 [Leptospira licerasiae serovar Varillal str. VAR 010]
EIE00192.1	hypothetical protein LEP1GSC185_2558 [Leptospira licerasiae serovar Varillal str. VAR 010]
EIE00193.1	hypothetical protein LEP1GSC185_2615 [Leptospira licerasiae serovar Varillal str. VAR 010]
EIE00197.1	phospholipase, patatin family [Leptospira licerasiae serovar Varillal str. VAR 010]
EIE00198.1	DJ-1/PfpI family protein [Leptospira licerasiae serovar Varillal str. VAR 010]
EIE00205.1	hypothetical protein LEP1GSC185_2400 [Leptospira licerasiae serovar Varillal str. VAR 010]
EIE00209.1	hypothetical protein LEP1GSC185_2415 [Leptospira licerasiae serovar Varillal str. VAR 010]
EIE00210.1	hypothetical protein LEP1GSC185_2674 [Leptospira licerasiae serovar Varillal str. VAR 010]
EIE00218.1	putative glucans biosynthesis glucosyltransferase H [Leptospira licerasiae serovar Varillal str. VAR 010]
EIE00221.1	hypothetical protein LEP1GSC185_2537 [Leptospira licerasiae serovar Varillal str. VAR 010]
EIE00226.1	hypothetical protein LEP1GSC185_2764 [Leptospira licerasiae serovar Varillal str. VAR 010]
EIE00227.1	SCO1/SenC [Leptospira licerasiae serovar Varillal str. VAR 010]
EIE00234.1	hypothetical protein LEP1GSC185_2422 [Leptospira licerasiae serovar Varillal str. VAR 010]
EIE00247.1	DNA-binding helix-turn-helix protein [Leptospira licerasiae serovar Varillal str. VAR 010]
EIE00250.1	alcohol dehydrogenase, catalytic domain, GroES-like family / oxidoreductase, zinc-binding dehydrogenase family multi-domain protein [Leptospira licerasiae serovar Varillal str. VAR 010]
EIE00252.1	hypothetical protein LEP1GSC185_2792 [Leptospira licerasiae serovar Varillal str. VAR 010]
EIE00255.1	hypothetical protein LEP1GSC185_2416 [Leptospira licerasiae serovar Varillal str. VAR 010]
EIE00260.1	hypothetical protein LEP1GSC185_2606 [Leptospira licerasiae serovar Varillal str. VAR 010]
EIE00269.1	methyltransferase domain protein [Leptospira licerasiae serovar Varillal str. VAR 010]
EIE00272.1	DNA-binding helix-turn-helix protein [Leptospira licerasiae serovar Varillal str. VAR 010]
EIE00286.1	hypothetical protein LEP1GSC185_2780 [Leptospira licerasiae serovar Varillal str. VAR 010]
EIE00288.1	PAS domain S-box protein [Leptospira licerasiae serovar Varillal str. VAR 010]
EIE00290.1	hypothetical protein LEP1GSC185_3328 [Leptospira licerasiae serovar Varillal str. VAR 010]
EIE00291.1	glycosyl hydrolase family 67 middle domain protein [Leptospira licerasiae serovar Varillal str. VAR 010]
EIE00294.1	HAMP domain protein [Leptospira licerasiae serovar Varillal str. VAR 010]
EIE00296.1	putative cobalt transporter subunit CbtA [Leptospira licerasiae serovar Varillal str. VAR 010]
EIE00299.1	RND transporter, Hydrophobe/Amphiphile Efflux-1 (HAE1)/Heavy Metal Efflux (HME) family, permease protein [Leptospira licerasiae serovar Varillal str. VAR 010]
EIE00300.1	response regulator receiver domain protein [Leptospira licerasiae serovar Varillal str. VAR 010]
EIE00301.1	PAS domain S-box protein [Leptospira licerasiae serovar Varillal str. VAR 010]
EIE00307.1	sulfur transport [Leptospira licerasiae serovar Varillal str. VAR 010]
EIE00308.1	putative outer membrane efflux protein OprC [Leptospira licerasiae serovar Varillal str. VAR 010]
EIE00309.1	4-alpha-glucanotransferase [Leptospira licerasiae serovar Varillal str. VAR 010]
EIE00310.1	poly-gamma-glutamate synthase PgsB [Leptospira licerasiae serovar Varillal str. VAR 010]
EIE00311.1	metallo-beta-lactamase domain / RNA-metabolizing metallo-beta-lactamase multi-domain protein [Leptospira licerasiae serovar Varillal str. VAR 010]
EIE00312.1	MarR family protein [Leptospira licerasiae serovar Varillal str. VAR 010]
EIE00314.1	hypothetical protein LEP1GSC185_3403 [Leptospira licerasiae serovar Varillal str. VAR 010]
EIE00318.1	histidine kinase A domain / GHKL domain / response regulator receiver domain multi-domain protein [Leptospira licerasiae serovar Varillal str. VAR 010]
EIE00320.1	molybdopterin oxidoreductase Fe4S4 domain / molybdopterin oxidoreductase / molybdopterin dinucleotide-binding domain / pyridine nucleotide-disulfide oxidoreductase / [2Fe-2S]-binding domain multi-domain protein [Leptospira licerasiae serovar Varillal str. VAR 010]
EIE00324.1	starch synthase catalytic domain / glycosyltransferase, group 1 family multi-domain protein [Leptospira licerasiae serovar Varillal str. VAR 010]
EIE00326.1	glycerate kinase [Leptospira licerasiae serovar Varillal str. VAR 010]
EIE00327.1	DNA-binding helix-turn-helix protein [Leptospira licerasiae serovar Varillal str. VAR 010]
EIE00330.1	redox-sensitive transcriptional activator SoxR [Leptospira licerasiae serovar Varillal str. VAR 010]
EIE00334.1	flavin reductase [Leptospira licerasiae serovar Varillal str. VAR 010]
EIE00336.1	stearoyl-CoA 9-desaturase [Leptospira licerasiae serovar Varillal str. VAR 010]
EIE00337.1	enoyl-CoA hydratase/isomerase family protein [Leptospira licerasiae serovar Varillal str. VAR 010]
EIE00340.1	hypothetical protein LEP1GSC185_3282 [Leptospira licerasiae serovar Varillal str. VAR 010]
EIE00342.1	hypothetical protein LEP1GSC185_3258 [Leptospira licerasiae serovar Varillal str. VAR 010]
EIE00344.1	DNA-binding helix-turn-helix protein [Leptospira licerasiae serovar Varillal str. VAR 010]
EIE00345.1	hypothetical protein LEP1GSC185_3296 [Leptospira licerasiae serovar Varillal str. VAR 010]
EIE00346.1	NHL repeat protein [Leptospira licerasiae serovar Varillal str. VAR 010]
EIE00347.1	DNA-binding helix-turn-helix protein [Leptospira licerasiae serovar Varillal str. VAR 010]
EIE00353.1	histidine kinase dimerization/phosphoacceptor domain / GHKL domain multi-domain protein [Leptospira licerasiae serovar Varillal str. VAR 010]
EIE00355.1	TRAP transporter, DctM-like membrane protein [Leptospira licerasiae serovar Varillal str. VAR 010]
EIE00359.1	hypothetical protein LEP1GSC185_3377 [Leptospira licerasiae serovar Varillal str. VAR 010]
EIE00360.1	7TM diverse intracellular signaling domain / stage II sporulation protein E multi-domain protein [Leptospira licerasiae serovar Varillal str. VAR 010]
EIE00363.1	response regulator receiver domain protein [Leptospira licerasiae serovar Varillal str. VAR 010]
EIE00364.1	spore protein SP21 family protein [Leptospira licerasiae serovar Varillal str. VAR 010]
EIE00365.1	PF07007 family protein [Leptospira licerasiae serovar Varillal str. VAR 010]
EIE00366.1	hypothetical protein LEP1GSC185_3333 [Leptospira licerasiae serovar Varillal str. VAR 010]
EIE00368.1	PF03625 domain protein [Leptospira licerasiae serovar Varillal str. VAR 010]
EIE00371.1	hypothetical protein LEP1GSC185_3223 [Leptospira licerasiae serovar Varillal str. VAR 010]
EIE00372.1	hypothetical protein LEP1GSC185_3279 [Leptospira licerasiae serovar Varillal str. VAR 010]
EIE00373.1	PAS domain S-box protein [Leptospira licerasiae serovar Varillal str. VAR 010]
EIE00374.1	hypothetical protein LEP1GSC185_3394 [Leptospira licerasiae serovar Varillal str. VAR 010]
EIE00375.1	hypothetical protein LEP1GSC185_3319 [Leptospira licerasiae serovar Varillal str. VAR 010]
EIE00376.1	cupin domain protein [Leptospira licerasiae serovar Varillal str. VAR 010]
EIE00377.1	hypothetical protein LEP1GSC185_3300 [Leptospira licerasiae serovar Varillal str. VAR 010]
EIE00381.1	7TM diverse intracellular signaling domain / histidine kinase A domain / GHKL domain / response regulator receiver domain multi-domain protein [Leptospira licerasiae serovar Varillal str. VAR 010]
EIE00383.1	glycosyl hydrolase, family 57 [Leptospira licerasiae serovar Varillal str. VAR 010]
EIE00385.1	cyclic nucleotide-binding domain / transcriptional regulator, Crp/Fnr family multi-domain protein [Leptospira licerasiae serovar Varillal str. VAR 010]
EIE00386.1	histidine phosphatase superfamily (branch 1) [Leptospira licerasiae serovar Varillal str. VAR 010]
EIE00390.1	PAS domain S-box protein [Leptospira licerasiae serovar Varillal str. VAR 010]
EIE00393.1	sulfur transport [Leptospira licerasiae serovar Varillal str. VAR 010]
EIE00394.1	NmrA family protein [Leptospira licerasiae serovar Varillal str. VAR 010]
EIE00395.1	DNA-binding helix-turn-helix protein [Leptospira licerasiae serovar Varillal str. VAR 010]
EIE00397.1	FixH family protein [Leptospira licerasiae serovar Varillal str. VAR 010]
EIE00403.1	KR domain protein [Leptospira licerasiae serovar Varillal str. VAR 010]
EIE00404.1	hypothetical protein LEP1GSC185_3266 [Leptospira licerasiae serovar Varillal str. VAR 010]
EIE00407.1	hypothetical protein LEP1GSC185_3278 [Leptospira licerasiae serovar Varillal str. VAR 010]
EIE00411.1	DNA-binding helix-turn-helix protein [Leptospira licerasiae serovar Varillal str. VAR 010]
EIE00415.1	PAS domain / histidine kinase multi-domain protein [Leptospira licerasiae serovar Varillal str. VAR 010]
EIE00416.1	response regulator receiver domain / transcriptional regulator, LuxR family multi-domain protein [Leptospira licerasiae serovar Varillal str. VAR 010]
EIE00421.1	PAS domain S-box / stage II sporulation protein E multi-domain protein [Leptospira licerasiae serovar Varillal str. VAR 010]
EIE00422.1	DNA-binding helix-turn-helix protein [Leptospira licerasiae serovar Varillal str. VAR 010]
EIE00423.1	acetyl-CoA C-acetyltransferase [Leptospira licerasiae serovar Varillal str. VAR 010]
EIE00427.1	response regulator receiver domain / HWE histidine kinase domain / GHKL domain multi-domain protein [Leptospira licerasiae serovar Varillal str. VAR 010]
EIE00428.1	DNA-binding helix-turn-helix protein [Leptospira licerasiae serovar Varillal str. VAR 010]
EIE00429.1	DNA-binding helix-turn-helix protein [Leptospira licerasiae serovar Varillal str. VAR 010]
EIE00430.1	acyltransferase [Leptospira licerasiae serovar Varillal str. VAR 010]
EIE00434.1	response regulator receiver domain protein [Leptospira licerasiae serovar Varillal str. VAR 010]
EIE00437.1	PAS domain S-box protein [Leptospira licerasiae serovar Varillal str. VAR 010]
EIE00438.1	putative cobalt transporter subunit CbtB (proposed) [Leptospira licerasiae serovar Varillal str. VAR 010]
EIE00442.1	FG-GAP repeat protein [Leptospira licerasiae serovar Varillal str. VAR 010]
EIE00443.1	EamA-like transporter family protein [Leptospira licerasiae serovar Varillal str. VAR 010]
EIE00445.1	7TM diverse intracellular signaling domain / DNA-binding helix-turn-helix multi-domain protein [Leptospira licerasiae serovar Varillal str. VAR 010]
EIE00447.1	hypothetical protein LEP1GSC185_3376 [Leptospira licerasiae serovar Varillal str. VAR 010]
EIE00453.1	efflux transporter, RND family, MFP subunit [Leptospira licerasiae serovar Varillal str. VAR 010]
EIE00454.1	PAS domain S-box protein [Leptospira licerasiae serovar Varillal str. VAR 010]
EIE00459.1	ammonium transporter [Leptospira licerasiae serovar Varillal str. VAR 010]
EIE00462.1	hypothetical protein LEP1GSC185_3410 [Leptospira licerasiae serovar Varillal str. VAR 010]
EIE00465.1	hypothetical protein LEP1GSC185_3221 [Leptospira licerasiae serovar Varillal str. VAR 010]
EIE00466.1	hypothetical protein LEP1GSC185_3281 [Leptospira licerasiae serovar Varillal str. VAR 010]
EIE00469.1	cellulase (glycosyl hydrolase family 5) [Leptospira licerasiae serovar Varillal str. VAR 010]
EIE00477.1	adenylate/guanylate cyclase catalytic domain protein [Leptospira licerasiae serovar Varillal str. VAR 010]
EIE00478.1	methyltransferase domain protein [Leptospira licerasiae serovar Varillal str. VAR 010]
EIE00482.1	hypothetical protein LEP1GSC185_3325 [Leptospira licerasiae serovar Varillal str. VAR 010]
EIE00486.1	hypothetical protein LEP1GSC185_3304 [Leptospira licerasiae serovar Varillal str. VAR 010]
EIE00488.1	transcriptional regulator, TetR family [Leptospira licerasiae serovar Varillal str. VAR 010]
EIE00489.1	glycogen debranching enzyme GlgX [Leptospira licerasiae serovar Varillal str. VAR 010]
EIE00494.1	response regulator receiver domain / LytTr DNA-binding domain multi-domain protein [Leptospira licerasiae serovar Varillal str. VAR 010]
EIE00495.1	beta-lactamase family protein [Leptospira licerasiae serovar Varillal str. VAR 010]
EIE00497.1	von Willebrand factor type A domain protein [Leptospira licerasiae serovar Varillal str. VAR 010]
EIE00498.1	sulfite exporter TauE/SafE [Leptospira licerasiae serovar Varillal str. VAR 010]
EIE00506.1	endonuclease/exonuclease/phosphatase family / jacalin-like lectin domain multi-domain protein [Leptospira licerasiae serovar Varillal str. VAR 010]
EIE00520.1	hypothetical protein LEP1GSC185_0387 [Leptospira licerasiae serovar Varillal str. VAR 010]
EIE00527.1	hypothetical protein LEP1GSC185_0127 [Leptospira licerasiae serovar Varillal str. VAR 010]
EIE00528.1	hypothetical protein LEP1GSC185_0079 [Leptospira licerasiae serovar Varillal str. VAR 010]
EIE00530.1	hypothetical protein LEP1GSC185_0177 [Leptospira licerasiae serovar Varillal str. VAR 010]
EIE00532.1	hypothetical protein LEP1GSC185_0486 [Leptospira licerasiae serovar Varillal str. VAR 010]
EIE00536.1	hypothetical protein LEP1GSC185_0517 [Leptospira licerasiae serovar Varillal str. VAR 010]
EIE00541.1	hypothetical protein LEP1GSC185_0336 [Leptospira licerasiae serovar Varillal str. VAR 010]
EIE00542.1	hypothetical protein LEP1GSC185_0261 [Leptospira licerasiae serovar Varillal str. VAR 010]
EIE00547.1	Ndr family protein [Leptospira licerasiae serovar Varillal str. VAR 010]
EIE00549.1	hypothetical protein LEP1GSC185_0523 [Leptospira licerasiae serovar Varillal str. VAR 010]
EIE00552.1	flagellar hook-length control protein FliK [Leptospira licerasiae serovar Varillal str. VAR 010]
EIE00554.1	hypothetical protein LEP1GSC185_0231 [Leptospira licerasiae serovar Varillal str. VAR 010]
EIE00556.1	response regulator receiver domain / transcriptional regulator, LuxR family multi-domain protein [Leptospira licerasiae serovar Varillal str. VAR 010]
EIE00558.1	transcriptional regulator, LysR family / LysR substrate binding domain multi-domain protein [Leptospira licerasiae serovar Varillal str. VAR 010]
EIE00559.1	type I restriction modification DNA specificity domain protein [Leptospira licerasiae serovar Varillal str. VAR 010]
EIE00567.1	polysaccharide deacetylase [Leptospira licerasiae serovar Varillal str. VAR 010]
EIE00569.1	hypothetical protein LEP1GSC185_0114 [Leptospira licerasiae serovar Varillal str. VAR 010]
EIE00570.1	GxxExxY protein [Leptospira licerasiae serovar Varillal str. VAR 010]
EIE00573.1	PurA ssDNA and RNA-binding domain protein [Leptospira licerasiae serovar Varillal str. VAR 010]
EIE00574.1	RHS family protein [Leptospira licerasiae serovar Varillal str. VAR 010]
EIE00576.1	prevent-host-death family protein [Leptospira licerasiae serovar Varillal str. VAR 010]
EIE00579.1	ABC transporter, ATP-binding protein [Leptospira licerasiae serovar Varillal str. VAR 010]
EIE00587.1	Thi4 domain protein [Leptospira licerasiae serovar Varillal str. VAR 010]
EIE00589.1	carbamoyl-phosphate synthase L chain [Leptospira licerasiae serovar Varillal str. VAR 010]
EIE00593.1	hypothetical protein LEP1GSC185_0347 [Leptospira licerasiae serovar Varillal str. VAR 010]
EIE00598.1	transmembrane protein, PF12077 family [Leptospira licerasiae serovar Varillal str. VAR 010]
EIE00600.1	hypothetical protein LEP1GSC185_0145 [Leptospira licerasiae serovar Varillal str. VAR 010]
EIE00612.1	hypothetical protein LEP1GSC185_0323 [Leptospira licerasiae serovar Varillal str. VAR 010]
EIE00613.1	hypothetical protein LEP1GSC185_0274 [Leptospira licerasiae serovar Varillal str. VAR 010]
EIE00615.1	trypsin / PDZ/DHR/GLGF domain multi-domain protein [Leptospira licerasiae serovar Varillal str. VAR 010]
EIE00620.1	hypothetical protein LEP1GSC185_0144 [Leptospira licerasiae serovar Varillal str. VAR 010]
EIE00623.1	type I site-specific deoxyribonuclease, HsdR family / type I restriction/modification enzyme, subunit R, C-terminal multi-domain protein [Leptospira licerasiae serovar Varillal str. VAR 010]
EIE00625.1	7TM diverse intracellular signaling domain / GHKL domain multi-domain protein [Leptospira licerasiae serovar Varillal str. VAR 010]
EIE00627.1	hypothetical protein LEP1GSC185_0411 [Leptospira licerasiae serovar Varillal str. VAR 010]
EIE00628.1	oxidoreductase, aldo/keto reductase family protein [Leptospira licerasiae serovar Varillal str. VAR 010]
EIE00629.1	hypothetical protein LEP1GSC185_0536 [Leptospira licerasiae serovar Varillal str. VAR 010]
EIE00630.1	fatty acid hydroxylase family protein [Leptospira licerasiae serovar Varillal str. VAR 010]
EIE00636.1	hypothetical protein LEP1GSC185_0534 [Leptospira licerasiae serovar Varillal str. VAR 010]
EIE00645.1	hypothetical protein LEP1GSC185_0110 [Leptospira licerasiae serovar Varillal str. VAR 010]
EIE00646.1	hypothetical protein LEP1GSC185_0456 [Leptospira licerasiae serovar Varillal str. VAR 010]
EIE00648.1	taurine catabolism dioxygenase, TauD/TfdA family [Leptospira licerasiae serovar Varillal str. VAR 010]
EIE00649.1	hypothetical protein LEP1GSC185_0286 [Leptospira licerasiae serovar Varillal str. VAR 010]
EIE00653.1	DNA-binding helix-turn-helix protein [Leptospira licerasiae serovar Varillal str. VAR 010]
EIE00654.1	hypothetical protein LEP1GSC185_0453 [Leptospira licerasiae serovar Varillal str. VAR 010]
EIE00658.1	hypothetical protein LEP1GSC185_0313 [Leptospira licerasiae serovar Varillal str. VAR 010]
EIE00663.1	hypothetical protein LEP1GSC185_0464 [Leptospira licerasiae serovar Varillal str. VAR 010]
EIE00664.1	PF11220 family protein [Leptospira licerasiae serovar Varillal str. VAR 010]
EIE00666.1	hypothetical protein LEP1GSC185_0152 [Leptospira licerasiae serovar Varillal str. VAR 010]
EIE00673.1	hypothetical protein LEP1GSC185_0128 [Leptospira licerasiae serovar Varillal str. VAR 010]
EIE00674.1	hypothetical protein LEP1GSC185_0337 [Leptospira licerasiae serovar Varillal str. VAR 010]
EIE00680.1	pyridine nucleotide-disulfide oxidoreductase [Leptospira licerasiae serovar Varillal str. VAR 010]
EIE00690.1	repair protein [Leptospira licerasiae serovar Varillal str. VAR 010]
EIE00693.1	SnoaL-like domain protein [Leptospira licerasiae serovar Varillal str. VAR 010]
EIE00697.1	hypothetical protein LEP1GSC185_0409 [Leptospira licerasiae serovar Varillal str. VAR 010]
EIE00698.1	phospholipase, patatin family [Leptospira licerasiae serovar Varillal str. VAR 010]
EIE00703.1	hypothetical protein LEP1GSC185_0107 [Leptospira licerasiae serovar Varillal str. VAR 010]
EIE00704.1	MAPEG family protein [Leptospira licerasiae serovar Varillal str. VAR 010]
EIE00709.1	FMN-binding domain protein [Leptospira licerasiae serovar Varillal str. VAR 010]
EIE00711.1	hypothetical protein LEP1GSC185_0119 [Leptospira licerasiae serovar Varillal str. VAR 010]
EIE00715.1	ABC transporter, ATP-binding protein [Leptospira licerasiae serovar Varillal str. VAR 010]
EIE00717.1	cache domain / GHKL domain multi-domain protein [Leptospira licerasiae serovar Varillal str. VAR 010]
EIE00720.1	transcriptional regulator, MarR family [Leptospira licerasiae serovar Varillal str. VAR 010]
EIE00721.1	hypothetical protein LEP1GSC185_0327 [Leptospira licerasiae serovar Varillal str. VAR 010]
EIE00727.1	OsmC-like protein [Leptospira licerasiae serovar Varillal str. VAR 010]
EIE00730.1	prevent-host-death family protein [Leptospira licerasiae serovar Varillal str. VAR 010]
EIE00731.1	histidine kinase [Leptospira licerasiae serovar Varillal str. VAR 010]
EIE00735.1	hypothetical protein LEP1GSC185_0143 [Leptospira licerasiae serovar Varillal str. VAR 010]
EIE00741.1	EVE domain protein [Leptospira licerasiae serovar Varillal str. VAR 010]
EIE00742.1	PF04373 family protein [Leptospira licerasiae serovar Varillal str. VAR 010]
EIE00744.1	7TM diverse intracellular signaling domain / stage II sporulation protein E multi-domain protein [Leptospira licerasiae serovar Varillal str. VAR 010]
EIE00745.1	proline dehydrogenase [Leptospira licerasiae serovar Varillal str. VAR 010]
EIE00748.1	TfoX N-terminal domain protein [Leptospira licerasiae serovar Varillal str. VAR 010]
EIE00751.1	hypothetical protein LEP1GSC185_0299 [Leptospira licerasiae serovar Varillal str. VAR 010]
EIE00753.1	hypothetical protein LEP1GSC185_0414 [Leptospira licerasiae serovar Varillal str. VAR 010]
EIE00756.1	FAD binding domain protein [Leptospira licerasiae serovar Varillal str. VAR 010]
EIE00757.1	imelysin [Leptospira licerasiae serovar Varillal str. VAR 010]
EIE00759.1	hypothetical protein LEP1GSC185_0277 [Leptospira licerasiae serovar Varillal str. VAR 010]
EIE00762.1	7TM diverse intracellular signaling domain / adenylate/guanylate cyclase catalytic domain multi-domain protein [Leptospira licerasiae serovar Varillal str. VAR 010]
EIE00764.1	cyclic nucleotide-binding domain protein [Leptospira licerasiae serovar Varillal str. VAR 010]
EIE00766.1	hypothetical protein LEP1GSC185_0474 [Leptospira licerasiae serovar Varillal str. VAR 010]
EIE00774.1	hypothetical protein LEP1GSC185_0521 [Leptospira licerasiae serovar Varillal str. VAR 010]
EIE00775.1	hypothetical protein LEP1GSC185_0443 [Leptospira licerasiae serovar Varillal str. VAR 010]
EIE00776.1	hypothetical protein LEP1GSC185_0389 [Leptospira licerasiae serovar Varillal str. VAR 010]
EIE00777.1	cyclic nucleotide-binding domain / phospholipase, patatin family multi-domain protein [Leptospira licerasiae serovar Varillal str. VAR 010]
EIE00779.1	hypothetical protein LEP1GSC185_0502 [Leptospira licerasiae serovar Varillal str. VAR 010]
EIE00780.1	7TM diverse intracellular signaling domain / histidine kinase A domain / GHKL domain multi-domain protein [Leptospira licerasiae serovar Varillal str. VAR 010]
EIE00783.1	PAS domain S-box protein [Leptospira licerasiae serovar Varillal str. VAR 010]
EIE00786.1	hypothetical protein LEP1GSC185_0334 [Leptospira licerasiae serovar Varillal str. VAR 010]
EIE00792.1	hypothetical protein LEP1GSC185_0304 [Leptospira licerasiae serovar Varillal str. VAR 010]
EIE00797.1	putative DNA recombination protein RmuC [Leptospira licerasiae serovar Varillal str. VAR 010]
EIE00800.1	hypothetical protein LEP1GSC185_0338 [Leptospira licerasiae serovar Varillal str. VAR 010]
EIE00812.1	4-oxalocrotonate tautomerase family enzyme [Leptospira licerasiae serovar Varillal str. VAR 010]
EIE00817.1	GAF domain / stage II sporulation protein E multi-domain protein [Leptospira licerasiae serovar Varillal str. VAR 010]
EIE00820.1	hypothetical protein LEP1GSC185_0322 [Leptospira licerasiae serovar Varillal str. VAR 010]
EIE00823.1	hypothetical protein LEP1GSC185_0466 [Leptospira licerasiae serovar Varillal str. VAR 010]
EIE00826.1	hypothetical protein LEP1GSC185_0078 [Leptospira licerasiae serovar Varillal str. VAR 010]
EIE00834.1	DSBA-like thioredoxin domain protein [Leptospira licerasiae serovar Varillal str. VAR 010]
EIE00837.1	hypothetical protein LEP1GSC185_0289 [Leptospira licerasiae serovar Varillal str. VAR 010]
EIE00842.1	hypothetical protein LEP1GSC185_0317 [Leptospira licerasiae serovar Varillal str. VAR 010]
EIE00844.1	hypothetical protein LEP1GSC185_0513 [Leptospira licerasiae serovar Varillal str. VAR 010]
EIE00846.1	putative metal-dependent hydrolase [Leptospira licerasiae serovar Varillal str. VAR 010]
EIE00848.1	hypothetical protein LEP1GSC185_0112 [Leptospira licerasiae serovar Varillal str. VAR 010]
EIE00850.1	hypothetical protein LEP1GSC185_0473 [Leptospira licerasiae serovar Varillal str. VAR 010]
EIE00862.1	hypothetical protein LEP1GSC185_0124 [Leptospira licerasiae serovar Varillal str. VAR 010]
EIE00863.1	hypothetical protein LEP1GSC185_0265 [Leptospira licerasiae serovar Varillal str. VAR 010]
EIE00869.1	hypothetical protein LEP1GSC185_0111 [Leptospira licerasiae serovar Varillal str. VAR 010]
EIE00874.1	transcriptional regulator, TetR family [Leptospira licerasiae serovar Varillal str. VAR 010]
EIE00876.1	7TM diverse intracellular signaling domain / adenylate/guanylate cyclase catalytic domain multi-domain protein [Leptospira licerasiae serovar Varillal str. VAR 010]
EIE00882.1	RNA polymerase sigma factor, sigma-70 family [Leptospira licerasiae serovar Varillal str. VAR 010]
EIE00885.1	hypothetical protein LEP1GSC185_0339 [Leptospira licerasiae serovar Varillal str. VAR 010]
EIE00886.1	daunorubicin resistance ABC transporter membrane protein [Leptospira licerasiae serovar Varillal str. VAR 010]
EIE00890.1	PIN domain protein [Leptospira licerasiae serovar Varillal str. VAR 010]
EIE00896.1	PAS domain S-box protein [Leptospira licerasiae serovar Varillal str. VAR 010]
EIE00897.1	hypothetical protein LEP1GSC185_0478 [Leptospira licerasiae serovar Varillal str. VAR 010]
EIE00899.1	DNA-binding helix-turn-helix protein [Leptospira licerasiae serovar Varillal str. VAR 010]
EIE00900.1	hypothetical protein LEP1GSC185_0509 [Leptospira licerasiae serovar Varillal str. VAR 010]
EIE00905.1	hypothetical protein LEP1GSC185_0288 [Leptospira licerasiae serovar Varillal str. VAR 010]
EIE00907.1	hypothetical protein LEP1GSC185_0074 [Leptospira licerasiae serovar Varillal str. VAR 010]
EIE00909.1	stage II sporulation protein E [Leptospira licerasiae serovar Varillal str. VAR 010]
EIE00910.1	hypothetical protein LEP1GSC185_0507 [Leptospira licerasiae serovar Varillal str. VAR 010]
EIE00912.1	hypothetical protein LEP1GSC185_0125 [Leptospira licerasiae serovar Varillal str. VAR 010]
EIE00916.1	pyridine nucleotide-disulfide oxidoreductase [Leptospira licerasiae serovar Varillal str. VAR 010]
EIE00925.1	hypothetical protein LEP1GSC185_0531 [Leptospira licerasiae serovar Varillal str. VAR 010]
EIE00931.1	hypothetical protein LEP1GSC185_0081 [Leptospira licerasiae serovar Varillal str. VAR 010]
EIE00947.1	GDSL-like protein [Leptospira licerasiae serovar Varillal str. VAR 010]
EIE00948.1	hypothetical protein LEP1GSC185_0434 [Leptospira licerasiae serovar Varillal str. VAR 010]
EIE00952.1	pectinacetylesterase domain protein [Leptospira licerasiae serovar Varillal str. VAR 010]
EIE00954.1	hypothetical protein LEP1GSC185_0086 [Leptospira licerasiae serovar Varillal str. VAR 010]
EIE00957.1	hypothetical protein LEP1GSC185_0487 [Leptospira licerasiae serovar Varillal str. VAR 010]
EIE00959.1	OsmC-like protein [Leptospira licerasiae serovar Varillal str. VAR 010]
EIE00964.1	hypothetical protein LEP1GSC185_0428 [Leptospira licerasiae serovar Varillal str. VAR 010]
EIE00965.1	PF06114 domain protein [Leptospira licerasiae serovar Varillal str. VAR 010]
EIE00966.1	putative delta-1-pyrroline-5-carboxylate dehydrogenase [Leptospira licerasiae serovar Varillal str. VAR 010]
EIE00967.1	transcriptional regulator, TetR family [Leptospira licerasiae serovar Varillal str. VAR 010]
EIE00975.1	hypothetical protein LEP1GSC185_3878 [Leptospira licerasiae serovar Varillal str. VAR 010]
EIE00976.1	hypothetical protein LEP1GSC185_3781 [Leptospira licerasiae serovar Varillal str. VAR 010]
EIE00980.1	hypothetical protein LEP1GSC185_3874 [Leptospira licerasiae serovar Varillal str. VAR 010]
EIE00981.1	transcriptional regulator, TetR family [Leptospira licerasiae serovar Varillal str. VAR 010]
EIE00983.1	hypothetical protein LEP1GSC185_3716 [Leptospira licerasiae serovar Varillal str. VAR 010]
EIE00984.1	hypothetical protein LEP1GSC185_3662 [Leptospira licerasiae serovar Varillal str. VAR 010]
EIE00987.1	alanine racemase, N-terminal domain protein [Leptospira licerasiae serovar Varillal str. VAR 010]
EIE00989.1	hypothetical protein LEP1GSC185_3858 [Leptospira licerasiae serovar Varillal str. VAR 010]
EIE00994.1	hypothetical protein LEP1GSC185_3609 [Leptospira licerasiae serovar Varillal str. VAR 010]
EIE00997.1	hypothetical protein LEP1GSC185_3604 [Leptospira licerasiae serovar Varillal str. VAR 010]
EIE00998.1	hypothetical protein LEP1GSC185_3861 [Leptospira licerasiae serovar Varillal str. VAR 010]
EIE00999.1	diguanylate cyclase (GGDEF) domain protein [Leptospira licerasiae serovar Varillal str. VAR 010]
EIE01001.1	riboflavin biosynthesis protein RibD C-terminal domain protein [Leptospira licerasiae serovar Varillal str. VAR 010]
EIE01002.1	hypothetical protein LEP1GSC185_3728 [Leptospira licerasiae serovar Varillal str. VAR 010]
EIE01004.1	MarR family protein [Leptospira licerasiae serovar Varillal str. VAR 010]
EIE01006.1	hypothetical protein LEP1GSC185_3840 [Leptospira licerasiae serovar Varillal str. VAR 010]
EIE01007.1	hypothetical protein LEP1GSC185_3868 [Leptospira licerasiae serovar Varillal str. VAR 010]
EIE01018.1	hypothetical protein LEP1GSC185_3864 [Leptospira licerasiae serovar Varillal str. VAR 010]
EIE01019.1	hypothetical protein LEP1GSC185_3790 [Leptospira licerasiae serovar Varillal str. VAR 010]
EIE01023.1	hypothetical protein LEP1GSC185_3859 [Leptospira licerasiae serovar Varillal str. VAR 010]
EIE01025.1	response regulator receiver domain / transcriptional regulator, LuxR family multi-domain protein [Leptospira licerasiae serovar Varillal str. VAR 010]
EIE01031.1	hypothetical protein LEP1GSC185_3586 [Leptospira licerasiae serovar Varillal str. VAR 010]
EIE01034.1	hypothetical protein LEP1GSC185_3872 [Leptospira licerasiae serovar Varillal str. VAR 010]
EIE01035.1	hypothetical protein LEP1GSC185_3854 [Leptospira licerasiae serovar Varillal str. VAR 010]
EIE01038.1	hypothetical protein LEP1GSC185_3810 [Leptospira licerasiae serovar Varillal str. VAR 010]
EIE01042.1	hypothetical protein LEP1GSC185_3869 [Leptospira licerasiae serovar Varillal str. VAR 010]
EIE01045.1	hypothetical protein LEP1GSC185_3625 [Leptospira licerasiae serovar Varillal str. VAR 010]
EIE01052.1	hypothetical protein LEP1GSC185_3819 [Leptospira licerasiae serovar Varillal str. VAR 010]
EIE01054.1	hypothetical protein LEP1GSC185_3575 [Leptospira licerasiae serovar Varillal str. VAR 010]
EIE01058.1	hypothetical protein LEP1GSC185_3717 [Leptospira licerasiae serovar Varillal str. VAR 010]
EIE01059.1	MarR family protein [Leptospira licerasiae serovar Varillal str. VAR 010]
EIE01061.1	dolichyl-phosphate-mannose-protein mannosyltransferase [Leptospira licerasiae serovar Varillal str. VAR 010]
EIE01062.1	hypothetical protein LEP1GSC185_3813 [Leptospira licerasiae serovar Varillal str. VAR 010]
EIE01069.1	3-demethylubiquinone-9 3-methyltransferase domain protein [Leptospira licerasiae serovar Varillal str. VAR 010]
EIE01070.1	exodeoxyribonuclease V, alpha subunit [Leptospira licerasiae serovar Varillal str. VAR 010]
EIE01071.1	hypothetical protein LEP1GSC185_3764 [Leptospira licerasiae serovar Varillal str. VAR 010]
EIE01074.1	stage II sporulation protein E [Leptospira licerasiae serovar Varillal str. VAR 010]
EIE01089.1	hypothetical protein LEP1GSC185_3834 [Leptospira licerasiae serovar Varillal str. VAR 010]
EIE01092.1	hypothetical protein LEP1GSC185_3871 [Leptospira licerasiae serovar Varillal str. VAR 010]
EIE01094.1	diguanylate cyclase (GGDEF) domain protein [Leptospira licerasiae serovar Varillal str. VAR 010]
EIE01096.1	hypothetical protein LEP1GSC185_3729 [Leptospira licerasiae serovar Varillal str. VAR 010]
EIE01098.1	hypothetical protein LEP1GSC185_3867 [Leptospira licerasiae serovar Varillal str. VAR 010]
EIE01099.1	hypothetical protein LEP1GSC185_3855 [Leptospira licerasiae serovar Varillal str. VAR 010]
EIE01105.1	hypothetical protein LEP1GSC185_3721 [Leptospira licerasiae serovar Varillal str. VAR 010]
EIE01109.1	hypothetical protein LEP1GSC185_3862 [Leptospira licerasiae serovar Varillal str. VAR 010]
EIE01118.1	hypothetical protein LEP1GSC185_3628 [Leptospira licerasiae serovar Varillal str. VAR 010]
EIE01122.1	phage integrase, N-terminal SAM domain / site-specific recombinase, phage integrase family multi-domain protein [Leptospira licerasiae serovar Varillal str. VAR 010]
EIE01136.1	CAAX protease self-immunity [Leptospira licerasiae serovar Varillal str. VAR 010]
EIE01138.1	DNA-binding helix-turn-helix protein [Leptospira licerasiae serovar Varillal str. VAR 010]
EIE01139.1	hypothetical protein LEP1GSC185_3824 [Leptospira licerasiae serovar Varillal str. VAR 010]
EIE01140.1	hypothetical protein LEP1GSC185_3619 [Leptospira licerasiae serovar Varillal str. VAR 010]
EIE01143.1	putative toxin-antitoxin system, toxin component [Leptospira licerasiae serovar Varillal str. VAR 010]
EIE01149.1	hypothetical protein LEP1GSC185_3852 [Leptospira licerasiae serovar Varillal str. VAR 010]
EIE01150.1	hypothetical protein LEP1GSC185_3589 [Leptospira licerasiae serovar Varillal str. VAR 010]
EIE01153.1	hypothetical protein LEP1GSC185_3587 [Leptospira licerasiae serovar Varillal str. VAR 010]
EIE01155.1	phosphate-selective porin O and P [Leptospira licerasiae serovar Varillal str. VAR 010]
EIE01156.1	PF12050 family protein [Leptospira licerasiae serovar Varillal str. VAR 010]
EIE01157.1	PIN domain protein [Leptospira licerasiae serovar Varillal str. VAR 010]
EIE01163.1	transcriptional regulator, AbrB family [Leptospira licerasiae serovar Varillal str. VAR 010]
EIE01166.1	PF07600 family protein [Leptospira licerasiae serovar Varillal str. VAR 010]
EIE01175.1	toxin-antitoxin system, antitoxin component, ribbon-helix-helix domain protein [Leptospira licerasiae serovar Varillal str. VAR 010]
EIE01176.1	hypothetical protein LEP1GSC185_3876 [Leptospira licerasiae serovar Varillal str. VAR 010]
EIE01177.1	haloacid dehalogenase-like hydrolase [Leptospira licerasiae serovar Varillal str. VAR 010]
EIE01182.1	hypothetical protein LEP1GSC185_3643 [Leptospira licerasiae serovar Varillal str. VAR 010]
EIE01187.1	OmpA family protein [Leptospira licerasiae serovar Varillal str. VAR 010]
EIE01194.1	hypothetical protein LEP1GSC185_3787 [Leptospira licerasiae serovar Varillal str. VAR 010]
EIE01197.1	hypothetical protein LEP1GSC185_3851 [Leptospira licerasiae serovar Varillal str. VAR 010]
EIE01199.1	toxin-antitoxin system, antitoxin component, ribbon-helix-helix domain protein [Leptospira licerasiae serovar Varillal str. VAR 010]
EIE01204.1	hypothetical protein LEP1GSC185_3692 [Leptospira licerasiae serovar Varillal str. VAR 010]
EIE01213.1	SEFIR domain protein [Leptospira licerasiae serovar Varillal str. VAR 010]
EIE01214.1	hypothetical protein LEP1GSC185_3633 [Leptospira licerasiae serovar Varillal str. VAR 010]
EIE01215.1	hypothetical protein LEP1GSC185_3568 [Leptospira licerasiae serovar Varillal str. VAR 010]
EIE01216.1	ankyrin repeat protein [Leptospira licerasiae serovar Varillal str. VAR 010]
EIE01217.1	hypothetical protein LEP1GSC185_3877 [Leptospira licerasiae serovar Varillal str. VAR 010]
EIE01219.1	hypothetical protein LEP1GSC185_3590 [Leptospira licerasiae serovar Varillal str. VAR 010]
EIE01220.1	hypothetical protein LEP1GSC185_3584 [Leptospira licerasiae serovar Varillal str. VAR 010]
EIE01224.1	PF04237 family protein [Leptospira licerasiae serovar Varillal str. VAR 010]
EIE01227.1	hypothetical protein LEP1GSC185_3853 [Leptospira licerasiae serovar Varillal str. VAR 010]
EIE01236.1	hypothetical protein LEP1GSC185_3594 [Leptospira licerasiae serovar Varillal str. VAR 010]
EIE01238.1	PF07600 family protein [Leptospira licerasiae serovar Varillal str. VAR 010]
EIE01244.1	hypothetical protein LEP1GSC185_3743 [Leptospira licerasiae serovar Varillal str. VAR 010]
EIE01246.1	diguanylate cyclase (GGDEF) domain protein [Leptospira licerasiae serovar Varillal str. VAR 010]
EIE01250.1	putative exodeoxyribonuclease V, beta subunit [Leptospira licerasiae serovar Varillal str. VAR 010]
EIE01251.1	NnrU protein [Leptospira licerasiae serovar Varillal str. VAR 010]
EIE01254.1	beta-lactamase family protein [Leptospira licerasiae serovar Varillal str. VAR 010]
EIE01266.1	peptidase M30 [Leptospira licerasiae serovar Varillal str. VAR 010]
EIE01271.1	hypothetical protein LEP1GSC185_3567 [Leptospira licerasiae serovar Varillal str. VAR 010]
EIE01272.1	addiction module antidote protein HigA [Leptospira licerasiae serovar Varillal str. VAR 010]
EIE01273.1	hypothetical protein LEP1GSC185_3870 [Leptospira licerasiae serovar Varillal str. VAR 010]
EIE01276.1	PF04365 family protein [Leptospira licerasiae serovar Varillal str. VAR 010]
EIE01278.1	PF06966 family protein [Leptospira licerasiae serovar Varillal str. VAR 010]
EIE01280.1	hypothetical protein LEP1GSC185_3693 [Leptospira licerasiae serovar Varillal str. VAR 010]
EIE01281.1	hypothetical protein LEP1GSC185_3860 [Leptospira licerasiae serovar Varillal str. VAR 010]
EIE01288.1	haloalkane dehalogenase [Leptospira licerasiae serovar Varillal str. VAR 010]
EIE01295.1	exodeoxyribonuclease V, gamma subunit [Leptospira licerasiae serovar Varillal str. VAR 010]
EIE01302.1	pretoxin HINT domain protein [Leptospira licerasiae serovar Varillal str. VAR 010]
EIE01305.1	hypothetical protein LEP1GSC185_3434 [Leptospira licerasiae serovar Varillal str. VAR 010]
EIE01312.1	RHS repeat-associated core domain protein [Leptospira licerasiae serovar Varillal str. VAR 010]
EIE01313.1	hypothetical protein LEP1GSC185_3427 [Leptospira licerasiae serovar Varillal str. VAR 010]
EIE01314.1	hypothetical protein LEP1GSC185_3431 [Leptospira licerasiae serovar Varillal str. VAR 010]
EIE01315.1	hypothetical protein LEP1GSC185_3442 [Leptospira licerasiae serovar Varillal str. VAR 010]
EIE01318.1	putative histidine kinase KdpD [Leptospira licerasiae serovar Varillal str. VAR 010]
EIE01319.1	hypothetical protein LEP1GSC185_3440 [Leptospira licerasiae serovar Varillal str. VAR 010]
EIE01320.1	outer membrane efflux protein [Leptospira licerasiae serovar Varillal str. VAR 010]
EIE01323.1	hypothetical protein LEP1GSC185_3426 [Leptospira licerasiae serovar Varillal str. VAR 010]
EIE01325.1	hypothetical protein LEP1GSC185_3428 [Leptospira licerasiae serovar Varillal str. VAR 010]
EIE01327.1	hypothetical protein LEP1GSC185_3447 [Leptospira licerasiae serovar Varillal str. VAR 010]
EIE01328.1	hypothetical protein LEP1GSC185_3459 [Leptospira licerasiae serovar Varillal str. VAR 010]
EIE01329.1	hypothetical protein LEP1GSC185_3457 [Leptospira licerasiae serovar Varillal str. VAR 010]
EIE01330.1	ThiF family protein [Leptospira licerasiae serovar Varillal str. VAR 010]
EIE01331.1	hypothetical protein LEP1GSC185_3444 [Leptospira licerasiae serovar Varillal str. VAR 010]
EIE01332.1	hypothetical protein LEP1GSC185_3449 [Leptospira licerasiae serovar Varillal str. VAR 010]
EIE01334.1	K+-transporting ATPase, C subunit [Leptospira licerasiae serovar Varillal str. VAR 010]
EIE01339.1	hypothetical protein LEP1GSC185_3465 [Leptospira licerasiae serovar Varillal str. VAR 010]
EIE01340.1	hypothetical protein LEP1GSC185_3424 [Leptospira licerasiae serovar Varillal str. VAR 010]
EIE01341.1	hypothetical protein LEP1GSC185_3525 [Leptospira licerasiae serovar Varillal str. VAR 010]
EIE01343.1	hypothetical protein LEP1GSC185_3466 [Leptospira licerasiae serovar Varillal str. VAR 010]
EIE01348.1	transcriptional regulator, TetR family [Leptospira licerasiae serovar Varillal str. VAR 010]
EIE01349.1	hypothetical protein LEP1GSC185_3441 [Leptospira licerasiae serovar Varillal str. VAR 010]
EIE01353.1	hypothetical protein LEP1GSC185_3452 [Leptospira licerasiae serovar Varillal str. VAR 010]
EIE01355.1	site-specific recombinase, phage integrase family [Leptospira licerasiae serovar Varillal str. VAR 010]
EIE01361.1	hypothetical protein LEP1GSC185_3462 [Leptospira licerasiae serovar Varillal str. VAR 010]
EIE01362.1	hypothetical protein LEP1GSC185_3429 [Leptospira licerasiae serovar Varillal str. VAR 010]
EIE01363.1	hypothetical protein LEP1GSC185_3501 [Leptospira licerasiae serovar Varillal str. VAR 010]
EIE01365.1	PF06067 domain protein [Leptospira licerasiae serovar Varillal str. VAR 010]
EIE01370.1	PF06114 domain protein [Leptospira licerasiae serovar Varillal str. VAR 010]
EIE01373.1	Eco57I restriction-modification methylase [Leptospira licerasiae serovar Varillal str. VAR 010]
EIE01374.1	hypothetical protein LEP1GSC185_3497 [Leptospira licerasiae serovar Varillal str. VAR 010]
EIE01376.1	HNH endonuclease domain protein [Leptospira licerasiae serovar Varillal str. VAR 010]
EIE01377.1	origin of replication binding-like protein [Leptospira licerasiae serovar Varillal str. VAR 010]
EIE01378.1	oxidoreductase, aldo/keto reductase family protein [Leptospira licerasiae serovar Varillal str. VAR 010]
EIE01379.1	hypothetical protein LEP1GSC185_3468 [Leptospira licerasiae serovar Varillal str. VAR 010]
EIE01384.1	methyltransferase domain protein [Leptospira licerasiae serovar Varillal str. VAR 010]
EIE01386.1	glyoxalase family protein [Leptospira licerasiae serovar Varillal str. VAR 010]
EIE01388.1	hypothetical protein LEP1GSC185_3425 [Leptospira licerasiae serovar Varillal str. VAR 010]
EIE01391.1	transcriptional regulator, TetR family [Leptospira licerasiae serovar Varillal str. VAR 010]
EIE01393.1	hypothetical protein LEP1GSC185_3455 [Leptospira licerasiae serovar Varillal str. VAR 010]
EIE01394.1	site-specific recombinase, phage integrase family [Leptospira licerasiae serovar Varillal str. VAR 010]
EIE01395.1	hypothetical protein LEP1GSC185_3509 [Leptospira licerasiae serovar Varillal str. VAR 010]
EIE01396.1	FAD binding domain protein [Leptospira licerasiae serovar Varillal str. VAR 010]
EIE01397.1	hypothetical protein LEP1GSC185_3435 [Leptospira licerasiae serovar Varillal str. VAR 010]
EIE01400.1	hypothetical protein LEP1GSC185_3453 [Leptospira licerasiae serovar Varillal str. VAR 010]
EIE01402.1	hypothetical protein LEP1GSC185_3445 [Leptospira licerasiae serovar Varillal str. VAR 010]
EIE01403.1	hypothetical protein LEP1GSC185_3446 [Leptospira licerasiae serovar Varillal str. VAR 010]
EIE01404.1	hypothetical protein LEP1GSC185_3461 [Leptospira licerasiae serovar Varillal str. VAR 010]
EIE01406.1	hypothetical protein LEP1GSC185_3964 [Leptospira licerasiae serovar Varillal str. VAR 010]
EIE01407.1	MORN repeat protein [Leptospira licerasiae serovar Varillal str. VAR 010]
EIE01408.1	hypothetical protein LEP1GSC185_3929 [Leptospira licerasiae serovar Varillal str. VAR 010]
EIE01409.1	hypothetical protein LEP1GSC185_3945 [Leptospira licerasiae serovar Varillal str. VAR 010]
EIE01410.1	hypothetical protein LEP1GSC185_3978 [Leptospira licerasiae serovar Varillal str. VAR 010]
EIE01411.1	hypothetical protein LEP1GSC185_3928 [Leptospira licerasiae serovar Varillal str. VAR 010]
EIE01412.1	hypothetical protein LEP1GSC185_3912 [Leptospira licerasiae serovar Varillal str. VAR 010]
EIE01413.1	ParB-like protein [Leptospira licerasiae serovar Varillal str. VAR 010]
EIE01414.1	hypothetical protein LEP1GSC185_3920 [Leptospira licerasiae serovar Varillal str. VAR 010]
EIE01415.1	hypothetical protein LEP1GSC185_3982 [Leptospira licerasiae serovar Varillal str. VAR 010]
EIE01416.1	hypothetical protein LEP1GSC185_3916 [Leptospira licerasiae serovar Varillal str. VAR 010]
EIE01419.1	hypothetical protein LEP1GSC185_3966 [Leptospira licerasiae serovar Varillal str. VAR 010]
EIE01420.1	hypothetical protein LEP1GSC185_3919 [Leptospira licerasiae serovar Varillal str. VAR 010]
EIE01421.1	DNA polymerase family B [Leptospira licerasiae serovar Varillal str. VAR 010]
EIE01423.1	AP2 domain protein [Leptospira licerasiae serovar Varillal str. VAR 010]
EIE01424.1	hypothetical protein LEP1GSC185_3947 [Leptospira licerasiae serovar Varillal str. VAR 010]
EIE01425.1	hypothetical protein LEP1GSC185_3911 [Leptospira licerasiae serovar Varillal str. VAR 010]
EIE01426.1	methyltransferase small domain protein [Leptospira licerasiae serovar Varillal str. VAR 010]
EIE01428.1	hypothetical protein LEP1GSC185_3941 [Leptospira licerasiae serovar Varillal str. VAR 010]
EIE01429.1	DNA methylase family protein [Leptospira licerasiae serovar Varillal str. VAR 010]
EIE01431.1	hypothetical protein LEP1GSC185_3930 [Leptospira licerasiae serovar Varillal str. VAR 010]
EIE01432.1	RimK-like ATP-grasp domain protein [Leptospira licerasiae serovar Varillal str. VAR 010]
EIE01433.1	hypothetical protein LEP1GSC185_3892 [Leptospira licerasiae serovar Varillal str. VAR 010]
EIE01434.1	hypothetical protein LEP1GSC185_3923 [Leptospira licerasiae serovar Varillal str. VAR 010]
EIE01435.1	hypothetical protein LEP1GSC185_3894 [Leptospira licerasiae serovar Varillal str. VAR 010]
EIE01436.1	hypothetical protein LEP1GSC185_3926 [Leptospira licerasiae serovar Varillal str. VAR 010]
EIE01438.1	ParB-like protein [Leptospira licerasiae serovar Varillal str. VAR 010]
EIE01439.1	phage portal-like protein [Leptospira licerasiae serovar Varillal str. VAR 010]
EIE01440.1	hypothetical protein LEP1GSC185_3937 [Leptospira licerasiae serovar Varillal str. VAR 010]
EIE01441.1	hypothetical protein LEP1GSC185_3893 [Leptospira licerasiae serovar Varillal str. VAR 010]
EIE01442.1	ParB-like protein [Leptospira licerasiae serovar Varillal str. VAR 010]
EIE01444.1	hypothetical protein LEP1GSC185_3891 [Leptospira licerasiae serovar Varillal str. VAR 010]
EIE01445.1	hypothetical protein LEP1GSC185_3981 [Leptospira licerasiae serovar Varillal str. VAR 010]
EIE01446.1	hypothetical protein LEP1GSC185_3899 [Leptospira licerasiae serovar Varillal str. VAR 010]
EIE01447.1	hypothetical protein LEP1GSC185_3898 [Leptospira licerasiae serovar Varillal str. VAR 010]
EIE01449.1	hypothetical protein LEP1GSC185_3948 [Leptospira licerasiae serovar Varillal str. VAR 010]
EIE01450.1	hypothetical protein LEP1GSC185_3940 [Leptospira licerasiae serovar Varillal str. VAR 010]
EIE01451.1	hypothetical protein LEP1GSC185_3917 [Leptospira licerasiae serovar Varillal str. VAR 010]
EIE01453.1	hypothetical protein LEP1GSC185_3963 [Leptospira licerasiae serovar Varillal str. VAR 010]
EIE01454.1	hypothetical protein LEP1GSC185_3936 [Leptospira licerasiae serovar Varillal str. VAR 010]
EIE01455.1	hypothetical protein LEP1GSC185_3908 [Leptospira licerasiae serovar Varillal str. VAR 010]
EIE01456.1	hypothetical protein LEP1GSC185_3944 [Leptospira licerasiae serovar Varillal str. VAR 010]
EIE01457.1	hypothetical protein LEP1GSC185_3886 [Leptospira licerasiae serovar Varillal str. VAR 010]
EIE01458.1	hypothetical protein LEP1GSC185_3952 [Leptospira licerasiae serovar Varillal str. VAR 010]
EIE01459.1	hypothetical protein LEP1GSC185_3972 [Leptospira licerasiae serovar Varillal str. VAR 010]
EIE01461.1	baseplate J-like protein [Leptospira licerasiae serovar Varillal str. VAR 010]
EIE01463.1	hypothetical protein LEP1GSC185_3883 [Leptospira licerasiae serovar Varillal str. VAR 010]
EIE01464.1	hypothetical protein LEP1GSC185_3971 [Leptospira licerasiae serovar Varillal str. VAR 010]
EIE01465.1	hypothetical protein LEP1GSC185_3884 [Leptospira licerasiae serovar Varillal str. VAR 010]
EIE01466.1	hypothetical protein LEP1GSC185_3956 [Leptospira licerasiae serovar Varillal str. VAR 010]
EIE01468.1	hypothetical protein LEP1GSC185_3957 [Leptospira licerasiae serovar Varillal str. VAR 010]
EIE01469.1	hypothetical protein LEP1GSC185_3915 [Leptospira licerasiae serovar Varillal str. VAR 010]
EIE01470.1	hypothetical protein LEP1GSC185_3977 [Leptospira licerasiae serovar Varillal str. VAR 010]
EIE01471.1	hypothetical protein LEP1GSC185_3934 [Leptospira licerasiae serovar Varillal str. VAR 010]
EIE01472.1	hypothetical protein LEP1GSC185_3958 [Leptospira licerasiae serovar Varillal str. VAR 010]
EIE01473.1	hypothetical protein LEP1GSC185_3943 [Leptospira licerasiae serovar Varillal str. VAR 010]
EIE01474.1	hypothetical protein LEP1GSC185_3954 [Leptospira licerasiae serovar Varillal str. VAR 010]
EIE01475.1	RND transporter, Hydrophobe/Amphiphile Efflux-1 (HAE1)/Heavy Metal Efflux (HME) family, permease protein [Leptospira licerasiae serovar Varillal str. VAR 010]
EIE01476.1	CobQ/CobB/MinD/ParA nucleotide binding domain protein [Leptospira licerasiae serovar Varillal str. VAR 010]
EIE01477.1	hypothetical protein LEP1GSC185_3965 [Leptospira licerasiae serovar Varillal str. VAR 010]
EIE01478.1	putative DNA protecting protein DprA [Leptospira licerasiae serovar Varillal str. VAR 010]
EIE01479.1	hypothetical protein LEP1GSC185_3949 [Leptospira licerasiae serovar Varillal str. VAR 010]
EIE01480.1	hypothetical protein LEP1GSC185_3897 [Leptospira licerasiae serovar Varillal str. VAR 010]
EIE01481.1	hypothetical protein LEP1GSC185_3969 [Leptospira licerasiae serovar Varillal str. VAR 010]
EIE01483.1	hypothetical protein LEP1GSC185_3959 [Leptospira licerasiae serovar Varillal str. VAR 010]
EIE01484.1	hypothetical protein LEP1GSC185_3906 [Leptospira licerasiae serovar Varillal str. VAR 010]
EIE01485.1	hypothetical protein LEP1GSC185_3960 [Leptospira licerasiae serovar Varillal str. VAR 010]
EIE01486.1	phage terminase, large subunit, PBSX family [Leptospira licerasiae serovar Varillal str. VAR 010]
EIE01488.1	hypothetical protein LEP1GSC185_3914 [Leptospira licerasiae serovar Varillal str. VAR 010]
EIE01489.1	hypothetical protein LEP1GSC185_3983 [Leptospira licerasiae serovar Varillal str. VAR 010]
EIE01490.1	hypothetical protein LEP1GSC185_3900 [Leptospira licerasiae serovar Varillal str. VAR 010]
EIE01492.1	hypothetical protein LEP1GSC185_3932 [Leptospira licerasiae serovar Varillal str. VAR 010]
EIE01493.1	hypothetical protein LEP1GSC185_3933 [Leptospira licerasiae serovar Varillal str. VAR 010]
EIE01494.1	hypothetical protein LEP1GSC185_3938 [Leptospira licerasiae serovar Varillal str. VAR 010]
EIE01495.1	hypothetical protein LEP1GSC185_3979 [Leptospira licerasiae serovar Varillal str. VAR 010]
EIE01496.1	hypothetical protein LEP1GSC185_3942 [Leptospira licerasiae serovar Varillal str. VAR 010]
EIE01497.1	hypothetical protein LEP1GSC185_3974 [Leptospira licerasiae serovar Varillal str. VAR 010]
EIE01498.1	hypothetical protein LEP1GSC185_3925 [Leptospira licerasiae serovar Varillal str. VAR 010]
EIE01499.1	hypothetical protein LEP1GSC185_3935 [Leptospira licerasiae serovar Varillal str. VAR 010]
EIE01500.1	hypothetical protein LEP1GSC185_3939 [Leptospira licerasiae serovar Varillal str. VAR 010]
EIE01501.1	hypothetical protein LEP1GSC185_3955 [Leptospira licerasiae serovar Varillal str. VAR 010]
EIE01502.1	hypothetical protein LEP1GSC185_3976 [Leptospira licerasiae serovar Varillal str. VAR 010]
EIE01503.1	hypothetical protein LEP1GSC185_3961 [Leptospira licerasiae serovar Varillal str. VAR 010]
EIE01505.1	hypothetical protein LEP1GSC185_3922 [Leptospira licerasiae serovar Varillal str. VAR 010]
EIE01506.1	hypothetical protein LEP1GSC185_3905 [Leptospira licerasiae serovar Varillal str. VAR 010]
EIE01507.1	hypothetical protein LEP1GSC185_3967 [Leptospira licerasiae serovar Varillal str. VAR 010]
EIE01512.1	hypothetical protein LEP1GSC185_3014 [Leptospira licerasiae serovar Varillal str. VAR 010]
EIE01515.1	transcriptional regulator, ArsR family [Leptospira licerasiae serovar Varillal str. VAR 010]
EIE01516.1	PF11827 domain protein [Leptospira licerasiae serovar Varillal str. VAR 010]
EIE01517.1	putative calcium-translocating P-type ATPase, PMCA-type [Leptospira licerasiae serovar Varillal str. VAR 010]
EIE01522.1	membrane dipeptidase family M10 [Leptospira licerasiae serovar Varillal str. VAR 010]
EIE01528.1	thiol-activated cytolysin [Leptospira licerasiae serovar Varillal str. VAR 010]
EIE01529.1	hypothetical protein LEP1GSC185_2983 [Leptospira licerasiae serovar Varillal str. VAR 010]
EIE01537.1	hypothetical protein LEP1GSC185_3181 [Leptospira licerasiae serovar Varillal str. VAR 010]
EIE01539.1	hypothetical protein LEP1GSC185_3169 [Leptospira licerasiae serovar Varillal str. VAR 010]
EIE01549.1	hypothetical protein LEP1GSC185_3210 [Leptospira licerasiae serovar Varillal str. VAR 010]
EIE01553.1	hypothetical protein LEP1GSC185_3004 [Leptospira licerasiae serovar Varillal str. VAR 010]
EIE01556.1	RHS repeat-associated core domain protein [Leptospira licerasiae serovar Varillal str. VAR 010]
EIE01567.1	putative toxin-antitoxin system, antitoxin component, ribbon-helix-helix domain protein [Leptospira licerasiae serovar Varillal str. VAR 010]
EIE01571.1	hypothetical protein LEP1GSC185_2984 [Leptospira licerasiae serovar Varillal str. VAR 010]
EIE01580.1	hypothetical protein LEP1GSC185_3044 [Leptospira licerasiae serovar Varillal str. VAR 010]
EIE01583.1	hypothetical protein LEP1GSC185_2895 [Leptospira licerasiae serovar Varillal str. VAR 010]
EIE01584.1	hypothetical protein LEP1GSC185_2948 [Leptospira licerasiae serovar Varillal str. VAR 010]
EIE01586.1	hypothetical protein LEP1GSC185_3195 [Leptospira licerasiae serovar Varillal str. VAR 010]
EIE01603.1	hypothetical protein LEP1GSC185_2978 [Leptospira licerasiae serovar Varillal str. VAR 010]
EIE01608.1	hypothetical protein LEP1GSC185_2919 [Leptospira licerasiae serovar Varillal str. VAR 010]
EIE01609.1	hypothetical protein LEP1GSC185_2924 [Leptospira licerasiae serovar Varillal str. VAR 010]
EIE01612.1	aldose 1-epimerase [Leptospira licerasiae serovar Varillal str. VAR 010]
EIE01617.1	hypothetical protein LEP1GSC185_3158 [Leptospira licerasiae serovar Varillal str. VAR 010]
EIE01625.1	PF06532 family protein [Leptospira licerasiae serovar Varillal str. VAR 010]
EIE01626.1	hypothetical protein LEP1GSC185_3049 [Leptospira licerasiae serovar Varillal str. VAR 010]
EIE01629.1	hypothetical protein LEP1GSC185_3094 [Leptospira licerasiae serovar Varillal str. VAR 010]
EIE01635.1	membrane protein, PF09925 family [Leptospira licerasiae serovar Varillal str. VAR 010]
EIE01640.1	cytochrome C [Leptospira licerasiae serovar Varillal str. VAR 010]
EIE01651.1	hypothetical protein LEP1GSC185_3206 [Leptospira licerasiae serovar Varillal str. VAR 010]
EIE01656.1	membrane dipeptidase family M10 [Leptospira licerasiae serovar Varillal str. VAR 010]
EIE01666.1	hypothetical protein LEP1GSC185_3020 [Leptospira licerasiae serovar Varillal str. VAR 010]
EIE01669.1	hypothetical protein LEP1GSC185_2918 [Leptospira licerasiae serovar Varillal str. VAR 010]
EIE01671.1	O-antigen ligase [Leptospira licerasiae serovar Varillal str. VAR 010]
EIE01674.1	response regulator receiver domain / LytTr DNA-binding domain multi-domain protein [Leptospira licerasiae serovar Varillal str. VAR 010]
EIE01687.1	hypothetical protein LEP1GSC185_3068 [Leptospira licerasiae serovar Varillal str. VAR 010]
EIE01693.1	hypothetical protein LEP1GSC185_3057 [Leptospira licerasiae serovar Varillal str. VAR 010]
EIE01706.1	glycosyltransferase, group 2 family protein [Leptospira licerasiae serovar Varillal str. VAR 010]
EIE01709.1	hypothetical protein LEP1GSC185_3177 [Leptospira licerasiae serovar Varillal str. VAR 010]
EIE01711.1	hypothetical protein LEP1GSC185_3027 [Leptospira licerasiae serovar Varillal str. VAR 010]
EIE01712.1	hypothetical protein LEP1GSC185_3077 [Leptospira licerasiae serovar Varillal str. VAR 010]
EIE01714.1	hypothetical protein LEP1GSC185_3066 [Leptospira licerasiae serovar Varillal str. VAR 010]
EIE01719.1	hypothetical protein LEP1GSC185_3208 [Leptospira licerasiae serovar Varillal str. VAR 010]
EIE01728.1	toxin-antitoxin system toxin component, PIN family [Leptospira licerasiae serovar Varillal str. VAR 010]
EIE01749.1	HlyD family secretion domain protein [Leptospira licerasiae serovar Varillal str. VAR 010]
EIE01750.1	hypothetical protein LEP1GSC185_2992 [Leptospira licerasiae serovar Varillal str. VAR 010]
EIE01753.1	exodeoxyribonuclease VII, small subunit [Leptospira licerasiae serovar Varillal str. VAR 010]
EIE01759.1	PF11127 family protein [Leptospira licerasiae serovar Varillal str. VAR 010]
EIE01768.1	PAS domain S-box protein [Leptospira licerasiae serovar Varillal str. VAR 010]
EIE01772.1	outer membrane efflux protein [Leptospira licerasiae serovar Varillal str. VAR 010]
EIE01778.1	hypothetical protein LEP1GSC185_3056 [Leptospira licerasiae serovar Varillal str. VAR 010]
EIE01794.1	hypothetical protein LEP1GSC185_2913 [Leptospira licerasiae serovar Varillal str. VAR 010]
EIE01800.1	YceI-like domain protein [Leptospira licerasiae serovar Varillal str. VAR 010]
EIE01807.1	UDP-3-O-[3-hydroxymyristoyl] N-acetylglucosamine deacetylase [Leptospira licerasiae serovar Varillal str. VAR 010]
EIE01813.1	dolichyl-phosphate-mannose-protein mannosyltransferase [Leptospira licerasiae serovar Varillal str. VAR 010]
EIE01816.1	hypothetical protein LEP1GSC185_3028 [Leptospira licerasiae serovar Varillal str. VAR 010]
EIE01824.1	histidine kinase A domain / GHKL domain multi-domain protein [Leptospira licerasiae serovar Varillal str. VAR 010]
EIE01825.1	oxidoreductase, zinc-binding dehydrogenase family protein [Leptospira licerasiae serovar Varillal str. VAR 010]
EIE01828.1	PF10825 family protein [Leptospira licerasiae serovar Varillal str. VAR 010]
EIE01829.1	hypothetical protein LEP1GSC185_3047 [Leptospira licerasiae serovar Varillal str. VAR 010]
EIE01831.1	DNA-binding helix-turn-helix protein [Leptospira licerasiae serovar Varillal str. VAR 010]
EIE01834.1	hypothetical protein LEP1GSC185_1407 [Leptospira licerasiae serovar Varillal str. VAR 010]
EIE01836.1	hypothetical protein LEP1GSC185_0810 [Leptospira licerasiae serovar Varillal str. VAR 010]
EIE01841.1	hypothetical protein LEP1GSC185_1998 [Leptospira licerasiae serovar Varillal str. VAR 010]
EIE01844.1	acyl-CoA thioester hydrolase, YbgC/YbaW family [Leptospira licerasiae serovar Varillal str. VAR 010]
EIE01847.1	acyltransferase [Leptospira licerasiae serovar Varillal str. VAR 010]
EIE01854.1	hypothetical protein LEP1GSC185_1825 [Leptospira licerasiae serovar Varillal str. VAR 010]
EIE01855.1	amidohydrolase family protein [Leptospira licerasiae serovar Varillal str. VAR 010]
EIE01859.1	hypothetical protein LEP1GSC185_2301 [Leptospira licerasiae serovar Varillal str. VAR 010]
EIE01860.1	D-Ala-D-Ala dipeptidase [Leptospira licerasiae serovar Varillal str. VAR 010]
EIE01861.1	hypothetical protein LEP1GSC185_0943 [Leptospira licerasiae serovar Varillal str. VAR 010]
EIE01868.1	PF04028 domain protein [Leptospira licerasiae serovar Varillal str. VAR 010]
EIE01871.1	competence protein [Leptospira licerasiae serovar Varillal str. VAR 010]
EIE01874.1	hypothetical protein LEP1GSC185_0849 [Leptospira licerasiae serovar Varillal str. VAR 010]
EIE01886.1	lipid A biosynthesis (KDO)2-(lauroyl)-lipid IVA acyltransferase [Leptospira licerasiae serovar Varillal str. VAR 010]
EIE01889.1	hemerythrin-like metal-binding domain protein [Leptospira licerasiae serovar Varillal str. VAR 010]
EIE01901.1	hypothetical protein LEP1GSC185_1953 [Leptospira licerasiae serovar Varillal str. VAR 010]
EIE01903.1	histidine kinase A domain / GHKL domain multi-domain protein [Leptospira licerasiae serovar Varillal str. VAR 010]
EIE01905.1	hypothetical protein LEP1GSC185_0948 [Leptospira licerasiae serovar Varillal str. VAR 010]
EIE01907.1	hypothetical protein LEP1GSC185_2165 [Leptospira licerasiae serovar Varillal str. VAR 010]
EIE01909.1	hypothetical protein LEP1GSC185_1683 [Leptospira licerasiae serovar Varillal str. VAR 010]
EIE01910.1	hypothetical protein LEP1GSC185_1634 [Leptospira licerasiae serovar Varillal str. VAR 010]
EIE01911.1	RNA polymerase sigma factor, sigma-70 family [Leptospira licerasiae serovar Varillal str. VAR 010]
EIE01915.1	hypothetical protein LEP1GSC185_0796 [Leptospira licerasiae serovar Varillal str. VAR 010]
EIE01916.1	GHKL domain protein [Leptospira licerasiae serovar Varillal str. VAR 010]
EIE01917.1	hypothetical protein LEP1GSC185_1818 [Leptospira licerasiae serovar Varillal str. VAR 010]
EIE01924.1	hypothetical protein LEP1GSC185_2226 [Leptospira licerasiae serovar Varillal str. VAR 010]
EIE01934.1	PF09835 family protein [Leptospira licerasiae serovar Varillal str. VAR 010]
EIE01935.1	hypothetical protein LEP1GSC185_0955 [Leptospira licerasiae serovar Varillal str. VAR 010]
EIE01941.1	7TM diverse intracellular signaling domain / stage II sporulation protein E multi-domain protein [Leptospira licerasiae serovar Varillal str. VAR 010]
EIE01944.1	hypothetical protein LEP1GSC185_2146 [Leptospira licerasiae serovar Varillal str. VAR 010]
EIE01945.1	hypothetical protein LEP1GSC185_1637 [Leptospira licerasiae serovar Varillal str. VAR 010]
EIE01946.1	hypothetical protein LEP1GSC185_1170 [Leptospira licerasiae serovar Varillal str. VAR 010]
EIE01948.1	Ser/Thr phosphatase family protein [Leptospira licerasiae serovar Varillal str. VAR 010]
EIE01950.1	condensation domain protein [Leptospira licerasiae serovar Varillal str. VAR 010]
EIE01952.1	hypothetical protein LEP1GSC185_0984 [Leptospira licerasiae serovar Varillal str. VAR 010]
EIE01958.1	hypothetical protein LEP1GSC185_1390 [Leptospira licerasiae serovar Varillal str. VAR 010]
EIE01959.1	hypothetical protein LEP1GSC185_2174 [Leptospira licerasiae serovar Varillal str. VAR 010]
EIE01961.1	PF06210 family protein [Leptospira licerasiae serovar Varillal str. VAR 010]
EIE01965.1	bacterial regulatory protein, GntR family / aminotransferase, class I/II multi-domain protein [Leptospira licerasiae serovar Varillal str. VAR 010]
EIE01971.1	PF05987 domain protein [Leptospira licerasiae serovar Varillal str. VAR 010]
EIE01975.1	putative serine O-acetyltransferase [Leptospira licerasiae serovar Varillal str. VAR 010]
EIE01978.1	hypothetical protein LEP1GSC185_2036 [Leptospira licerasiae serovar Varillal str. VAR 010]
EIE01984.1	hypothetical protein LEP1GSC185_0934 [Leptospira licerasiae serovar Varillal str. VAR 010]
EIE01986.1	RNA polymerase sigma factor, sigma-70 family [Leptospira licerasiae serovar Varillal str. VAR 010]
EIE01988.1	putative chemotaxis protein CheA [Leptospira licerasiae serovar Varillal str. VAR 010]
EIE01989.1	DNA-binding helix-turn-helix protein [Leptospira licerasiae serovar Varillal str. VAR 010]
EIE01990.1	peptidase, M48 family [Leptospira licerasiae serovar Varillal str. VAR 010]
EIE01992.1	class II aldolase/adducin N-terminal domain protein [Leptospira licerasiae serovar Varillal str. VAR 010]
EIE01993.1	fatty acid hydroxylase family protein [Leptospira licerasiae serovar Varillal str. VAR 010]
EIE01995.1	PF06672 family protein [Leptospira licerasiae serovar Varillal str. VAR 010]
EIE02000.1	matrixin domain protein [Leptospira licerasiae serovar Varillal str. VAR 010]
EIE02009.1	cysteine rich repeat domain protein [Leptospira licerasiae serovar Varillal str. VAR 010]
EIE02012.1	SAP domain protein [Leptospira licerasiae serovar Varillal str. VAR 010]
EIE02016.1	hypothetical protein LEP1GSC185_1873 [Leptospira licerasiae serovar Varillal str. VAR 010]
EIE02018.1	STAS domain protein [Leptospira licerasiae serovar Varillal str. VAR 010]
EIE02019.1	transcriptional regulator, TetR family [Leptospira licerasiae serovar Varillal str. VAR 010]
EIE02020.1	tetratricopeptide repeat protein [Leptospira licerasiae serovar Varillal str. VAR 010]
EIE02022.1	hypothetical protein LEP1GSC185_2233 [Leptospira licerasiae serovar Varillal str. VAR 010]
EIE02030.1	fatty acid hydroxylase family protein [Leptospira licerasiae serovar Varillal str. VAR 010]
EIE02032.1	bacterial SH3 domain protein [Leptospira licerasiae serovar Varillal str. VAR 010]
EIE02033.1	hypothetical protein LEP1GSC185_1204 [Leptospira licerasiae serovar Varillal str. VAR 010]
EIE02034.1	hypothetical protein LEP1GSC185_0945 [Leptospira licerasiae serovar Varillal str. VAR 010]
EIE02035.1	alpha/beta hydrolase family protein [Leptospira licerasiae serovar Varillal str. VAR 010]
EIE02036.1	PAS domain S-box protein [Leptospira licerasiae serovar Varillal str. VAR 010]
EIE02038.1	universal stress family protein [Leptospira licerasiae serovar Varillal str. VAR 010]
EIE02042.1	hypothetical protein LEP1GSC185_0941 [Leptospira licerasiae serovar Varillal str. VAR 010]
EIE02056.1	hypothetical protein LEP1GSC185_1668 [Leptospira licerasiae serovar Varillal str. VAR 010]
EIE02057.1	antioxidant, AhpC/TSA family [Leptospira licerasiae serovar Varillal str. VAR 010]
EIE02058.1	7TMR-DISM extracellular 2 domain / 7TM diverse intracellular signaling domain / stage II sporulation protein E multi-domain protein [Leptospira licerasiae serovar Varillal str. VAR 010]
EIE02064.1	hypothetical protein LEP1GSC185_1058 [Leptospira licerasiae serovar Varillal str. VAR 010]
EIE02065.1	hypothetical protein LEP1GSC185_2263 [Leptospira licerasiae serovar Varillal str. VAR 010]
EIE02070.1	PAS domain S-box protein [Leptospira licerasiae serovar Varillal str. VAR 010]
EIE02074.1	histidine kinase [Leptospira licerasiae serovar Varillal str. VAR 010]
EIE02076.1	ricin-type beta-trefoil lectin domain protein [Leptospira licerasiae serovar Varillal str. VAR 010]
EIE02077.1	hypothetical protein LEP1GSC185_2341 [Leptospira licerasiae serovar Varillal str. VAR 010]
EIE02081.1	PF10994 family protein [Leptospira licerasiae serovar Varillal str. VAR 010]
EIE02082.1	hypothetical protein LEP1GSC185_2082 [Leptospira licerasiae serovar Varillal str. VAR 010]
EIE02085.1	pretoxin HINT domain protein [Leptospira licerasiae serovar Varillal str. VAR 010]
EIE02090.1	HAMP domain / stage II sporulation protein E multi-domain protein [Leptospira licerasiae serovar Varillal str. VAR 010]
EIE02093.1	hypothetical protein LEP1GSC185_0950 [Leptospira licerasiae serovar Varillal str. VAR 010]
EIE02097.1	hypothetical protein LEP1GSC185_2027 [Leptospira licerasiae serovar Varillal str. VAR 010]
EIE02098.1	hypothetical protein LEP1GSC185_1065 [Leptospira licerasiae serovar Varillal str. VAR 010]
EIE02100.1	CsaA family protein [Leptospira licerasiae serovar Varillal str. VAR 010]
EIE02103.1	hypothetical protein LEP1GSC185_2210 [Leptospira licerasiae serovar Varillal str. VAR 010]
EIE02104.1	glycosyltransferase, group 1 family protein [Leptospira licerasiae serovar Varillal str. VAR 010]
EIE02105.1	hypothetical protein LEP1GSC185_1509 [Leptospira licerasiae serovar Varillal str. VAR 010]
EIE02107.1	DNA-binding helix-turn-helix protein [Leptospira licerasiae serovar Varillal str. VAR 010]
EIE02112.1	ThiF family / MoeZ/MoeB domain multi-domain protein [Leptospira licerasiae serovar Varillal str. VAR 010]
EIE02114.1	hypothetical protein LEP1GSC185_1294 [Leptospira licerasiae serovar Varillal str. VAR 010]
EIE02115.1	hypothetical protein LEP1GSC185_0972 [Leptospira licerasiae serovar Varillal str. VAR 010]
EIE02118.1	phosphoribosyl transferase domain protein [Leptospira licerasiae serovar Varillal str. VAR 010]
EIE02119.1	phosphate ABC transporter, permease protein PstA [Leptospira licerasiae serovar Varillal str. VAR 010]
EIE02124.1	acyl-CoA thioester hydrolase, YbgC/YbaW family [Leptospira licerasiae serovar Varillal str. VAR 010]
EIE02134.1	6-O-methylguanine DNA methyltransferase, ribonuclease-like domain / methylated-DNA--[protein]-cysteine S-methyltransferase multi-domain protein [Leptospira licerasiae serovar Varillal str. VAR 010]
EIE02137.1	hypothetical protein LEP1GSC185_1396 [Leptospira licerasiae serovar Varillal str. VAR 010]
EIE02139.1	PAS domain S-box protein [Leptospira licerasiae serovar Varillal str. VAR 010]
EIE02140.1	hypothetical protein LEP1GSC185_1834 [Leptospira licerasiae serovar Varillal str. VAR 010]
EIE02146.1	putative ATP-dependent Clp endopeptidase, proteolytic subunit ClpP [Leptospira licerasiae serovar Varillal str. VAR 010]
EIE02149.1	transcriptional regulator, AlpA family [Leptospira licerasiae serovar Varillal str. VAR 010]
EIE02151.1	matrixin domain protein [Leptospira licerasiae serovar Varillal str. VAR 010]
EIE02152.1	hypothetical protein LEP1GSC185_1552 [Leptospira licerasiae serovar Varillal str. VAR 010]
EIE02153.1	ribosomal-protein-alanine acetyltransferase family protein [Leptospira licerasiae serovar Varillal str. VAR 010]
EIE02155.1	ribosome small subunit-dependent GTPase A [Leptospira licerasiae serovar Varillal str. VAR 010]
EIE02156.1	Mg2+ transporter-C, MgtC family [Leptospira licerasiae serovar Varillal str. VAR 010]
EIE02157.1	hypothetical protein LEP1GSC185_2231 [Leptospira licerasiae serovar Varillal str. VAR 010]
EIE02159.1	hypothetical protein LEP1GSC185_1822 [Leptospira licerasiae serovar Varillal str. VAR 010]
EIE02168.1	Ndr family protein [Leptospira licerasiae serovar Varillal str. VAR 010]
EIE02173.1	ATP:guanido phosphotransferase, C-terminal catalytic domain protein [Leptospira licerasiae serovar Varillal str. VAR 010]
EIE02180.1	baseplate J-like protein [Leptospira licerasiae serovar Varillal str. VAR 010]
EIE02181.1	SMP-30/Gluconolaconase/LRE-like region [Leptospira licerasiae serovar Varillal str. VAR 010]
EIE02183.1	KR domain protein [Leptospira licerasiae serovar Varillal str. VAR 010]
EIE02185.1	PAS domain S-box protein [Leptospira licerasiae serovar Varillal str. VAR 010]
EIE02189.1	hypothetical protein LEP1GSC185_0936 [Leptospira licerasiae serovar Varillal str. VAR 010]
EIE02191.1	DNA-binding helix-turn-helix protein [Leptospira licerasiae serovar Varillal str. VAR 010]
EIE02192.1	hypothetical protein LEP1GSC185_1721 [Leptospira licerasiae serovar Varillal str. VAR 010]
EIE02201.1	phospholipase, patatin family [Leptospira licerasiae serovar Varillal str. VAR 010]
EIE02203.1	PF04341 family protein [Leptospira licerasiae serovar Varillal str. VAR 010]
EIE02204.1	HAMP domain protein [Leptospira licerasiae serovar Varillal str. VAR 010]
EIE02209.1	PAS domain S-box protein [Leptospira licerasiae serovar Varillal str. VAR 010]
EIE02211.1	hypothetical protein LEP1GSC185_1504 [Leptospira licerasiae serovar Varillal str. VAR 010]
EIE02213.1	hypothetical protein LEP1GSC185_2075 [Leptospira licerasiae serovar Varillal str. VAR 010]
EIE02236.1	PIN domain protein [Leptospira licerasiae serovar Varillal str. VAR 010]
EIE02237.1	cache domain / HAMP domain / methyl-accepting chemotaxis protein signaling domain multi-domain protein [Leptospira licerasiae serovar Varillal str. VAR 010]
EIE02240.1	HAMP domain / stage II sporulation protein E multi-domain protein [Leptospira licerasiae serovar Varillal str. VAR 010]
EIE02248.1	transglutaminase-like protein [Leptospira licerasiae serovar Varillal str. VAR 010]
EIE02249.1	DNA-binding helix-turn-helix protein [Leptospira licerasiae serovar Varillal str. VAR 010]
EIE02253.1	phosphate binding protein [Leptospira licerasiae serovar Varillal str. VAR 010]
EIE02254.1	hypothetical protein LEP1GSC185_1056 [Leptospira licerasiae serovar Varillal str. VAR 010]
EIE02255.1	TIGR02206 family protein [Leptospira licerasiae serovar Varillal str. VAR 010]
EIE02256.1	phage virion morphogenesis family [Leptospira licerasiae serovar Varillal str. VAR 010]
EIE02258.1	MORN repeat protein [Leptospira licerasiae serovar Varillal str. VAR 010]
EIE02259.1	LysM domain / sigma factor regulatory protein, FecR/PupR family multi-domain protein [Leptospira licerasiae serovar Varillal str. VAR 010]
EIE02263.1	endonuclease/exonuclease/phosphatase family protein [Leptospira licerasiae serovar Varillal str. VAR 010]
EIE02264.1	rhodanese-like protein [Leptospira licerasiae serovar Varillal str. VAR 010]
EIE02265.1	hypothetical protein LEP1GSC185_2209 [Leptospira licerasiae serovar Varillal str. VAR 010]
EIE02276.1	transcriptional regulator, TetR family [Leptospira licerasiae serovar Varillal str. VAR 010]
EIE02279.1	enoyl-CoA hydratase/isomerase family protein [Leptospira licerasiae serovar Varillal str. VAR 010]
EIE02284.1	acyltransferase [Leptospira licerasiae serovar Varillal str. VAR 010]
EIE02291.1	hypothetical protein LEP1GSC185_0915 [Leptospira licerasiae serovar Varillal str. VAR 010]
EIE02295.1	flavin-binding monooxygenase-like protein [Leptospira licerasiae serovar Varillal str. VAR 010]
EIE02296.1	MarR family protein [Leptospira licerasiae serovar Varillal str. VAR 010]
EIE02298.1	SpoIID/LytB domain protein [Leptospira licerasiae serovar Varillal str. VAR 010]
EIE02300.1	hypothetical protein LEP1GSC185_0863 [Leptospira licerasiae serovar Varillal str. VAR 010]
EIE02309.1	glycosyltransferase, group 1 family protein [Leptospira licerasiae serovar Varillal str. VAR 010]
EIE02313.1	hypothetical protein LEP1GSC185_1858 [Leptospira licerasiae serovar Varillal str. VAR 010]
EIE02316.1	putative holo-[acyl-carrier-protein] synthase [Leptospira licerasiae serovar Varillal str. VAR 010]
EIE02321.1	PF06945 family protein [Leptospira licerasiae serovar Varillal str. VAR 010]
EIE02325.1	metallopeptidase family M24 [Leptospira licerasiae serovar Varillal str. VAR 010]
EIE02326.1	PF05114 family protein [Leptospira licerasiae serovar Varillal str. VAR 010]
EIE02331.1	hypothetical protein LEP1GSC185_0979 [Leptospira licerasiae serovar Varillal str. VAR 010]
EIE02342.1	hypothetical protein LEP1GSC185_2195 [Leptospira licerasiae serovar Varillal str. VAR 010]
EIE02350.1	hypothetical protein LEP1GSC185_2126 [Leptospira licerasiae serovar Varillal str. VAR 010]
EIE02352.1	putative lysophospholipase [Leptospira licerasiae serovar Varillal str. VAR 010]
EIE02353.1	hypothetical protein LEP1GSC185_1730 [Leptospira licerasiae serovar Varillal str. VAR 010]
EIE02354.1	7TMR-DISM extracellular 2 domain / 7TM diverse intracellular signaling domain / adenylate/guanylate cyclase catalytic domain multi-domain protein [Leptospira licerasiae serovar Varillal str. VAR 010]
EIE02357.1	bacterial capsule synthesis protein [Leptospira licerasiae serovar Varillal str. VAR 010]
EIE02358.1	membrane protein, PF10101 family [Leptospira licerasiae serovar Varillal str. VAR 010]
EIE02359.1	hydrolase, P-loop family [Leptospira licerasiae serovar Varillal str. VAR 010]
EIE02360.1	RNA polymerase sigma factor, sigma-70 family [Leptospira licerasiae serovar Varillal str. VAR 010]
EIE02361.1	hypothetical protein LEP1GSC185_1716 [Leptospira licerasiae serovar Varillal str. VAR 010]
EIE02363.1	inositol monophosphatase family protein [Leptospira licerasiae serovar Varillal str. VAR 010]
EIE02368.1	DNA-binding helix-turn-helix protein [Leptospira licerasiae serovar Varillal str. VAR 010]
EIE02370.1	hypothetical protein LEP1GSC185_2177 [Leptospira licerasiae serovar Varillal str. VAR 010]
EIE02375.1	hypothetical protein LEP1GSC185_0939 [Leptospira licerasiae serovar Varillal str. VAR 010]
EIE02391.1	hypothetical protein LEP1GSC185_1768 [Leptospira licerasiae serovar Varillal str. VAR 010]
EIE02394.1	polysaccharide biosynthesis protein [Leptospira licerasiae serovar Varillal str. VAR 010]
EIE02395.1	hypothetical protein LEP1GSC185_1029 [Leptospira licerasiae serovar Varillal str. VAR 010]
EIE02397.1	putative metal-dependent hydrolase [Leptospira licerasiae serovar Varillal str. VAR 010]
EIE02398.1	peptidase, M48 family [Leptospira licerasiae serovar Varillal str. VAR 010]
EIE02403.1	CheD chemotactic sensory transduction [Leptospira licerasiae serovar Varillal str. VAR 010]
EIE02406.1	sigma-70, region 4 [Leptospira licerasiae serovar Varillal str. VAR 010]
EIE02413.1	phosphate ABC transporter, permease protein PstC [Leptospira licerasiae serovar Varillal str. VAR 010]
EIE02414.1	ABC-2 family transporter protein [Leptospira licerasiae serovar Varillal str. VAR 010]
EIE02415.1	hypothetical protein LEP1GSC185_1623 [Leptospira licerasiae serovar Varillal str. VAR 010]
EIE02420.1	hypothetical protein LEP1GSC185_1337 [Leptospira licerasiae serovar Varillal str. VAR 010]
EIE02421.1	hypothetical protein LEP1GSC185_0975 [Leptospira licerasiae serovar Varillal str. VAR 010]
EIE02422.1	DinB family protein [Leptospira licerasiae serovar Varillal str. VAR 010]
EIE02431.1	hypothetical protein LEP1GSC185_2054 [Leptospira licerasiae serovar Varillal str. VAR 010]
EIE02435.1	PF07588 family protein [Leptospira licerasiae serovar Varillal str. VAR 010]
EIE02436.1	hypothetical protein LEP1GSC185_2274 [Leptospira licerasiae serovar Varillal str. VAR 010]
EIE02438.1	hypothetical protein LEP1GSC185_0977 [Leptospira licerasiae serovar Varillal str. VAR 010]
EIE02439.1	hypothetical protein LEP1GSC185_1266 [Leptospira licerasiae serovar Varillal str. VAR 010]
EIE02440.1	putative metal-dependent hydrolase [Leptospira licerasiae serovar Varillal str. VAR 010]
EIE02444.1	acyltransferase [Leptospira licerasiae serovar Varillal str. VAR 010]
EIE02446.1	hypothetical protein LEP1GSC185_2294 [Leptospira licerasiae serovar Varillal str. VAR 010]
EIE02452.1	hypothetical protein LEP1GSC185_1699 [Leptospira licerasiae serovar Varillal str. VAR 010]
EIE02453.1	SCO1/SenC [Leptospira licerasiae serovar Varillal str. VAR 010]
EIE02456.1	preprotein translocase, SecE subunit [Leptospira licerasiae serovar Varillal str. VAR 010]
EIE02461.1	hemin-degrading HenS.ChuX domain protein [Leptospira licerasiae serovar Varillal str. VAR 010]
EIE02465.1	hypothetical protein LEP1GSC185_0949 [Leptospira licerasiae serovar Varillal str. VAR 010]
EIE02467.1	hypothetical protein LEP1GSC185_0800 [Leptospira licerasiae serovar Varillal str. VAR 010]
EIE02469.1	hypothetical protein LEP1GSC185_1960 [Leptospira licerasiae serovar Varillal str. VAR 010]
EIE02470.1	HlyD family secretion protein [Leptospira licerasiae serovar Varillal str. VAR 010]
EIE02471.1	dienelactone hydrolase family protein [Leptospira licerasiae serovar Varillal str. VAR 010]
EIE02472.1	PF09906 family protein [Leptospira licerasiae serovar Varillal str. VAR 010]
EIE02476.1	response regulator receiver domain protein [Leptospira licerasiae serovar Varillal str. VAR 010]
EIE02478.1	hypothetical protein LEP1GSC185_1399 [Leptospira licerasiae serovar Varillal str. VAR 010]
EIE02481.1	CAAX protease self-immunity [Leptospira licerasiae serovar Varillal str. VAR 010]
EIE02482.1	hypothetical protein LEP1GSC185_2230 [Leptospira licerasiae serovar Varillal str. VAR 010]
EIE02486.1	calcineurin-like phosphoesterase family protein [Leptospira licerasiae serovar Varillal str. VAR 010]
EIE02492.1	hypothetical protein LEP1GSC185_1402 [Leptospira licerasiae serovar Varillal str. VAR 010]
EIE02496.1	hypothetical protein LEP1GSC185_1097 [Leptospira licerasiae serovar Varillal str. VAR 010]
EIE02497.1	PAS domain S-box protein [Leptospira licerasiae serovar Varillal str. VAR 010]
EIE02501.1	hypothetical protein LEP1GSC185_2100 [Leptospira licerasiae serovar Varillal str. VAR 010]
EIE02503.1	KR domain protein [Leptospira licerasiae serovar Varillal str. VAR 010]
EIE02505.1	hypothetical protein LEP1GSC185_0833 [Leptospira licerasiae serovar Varillal str. VAR 010]
EIE02507.1	hypothetical protein LEP1GSC185_1334 [Leptospira licerasiae serovar Varillal str. VAR 010]
EIE02508.1	hypothetical protein LEP1GSC185_2282 [Leptospira licerasiae serovar Varillal str. VAR 010]
EIE02511.1	hypothetical protein LEP1GSC185_0881 [Leptospira licerasiae serovar Varillal str. VAR 010]
EIE02512.1	putative citrate synthase 2 [Leptospira licerasiae serovar Varillal str. VAR 010]
EIE02515.1	hypothetical protein LEP1GSC185_1733 [Leptospira licerasiae serovar Varillal str. VAR 010]
EIE02517.1	PAS domain protein [Leptospira licerasiae serovar Varillal str. VAR 010]
EIE02518.1	PF04255 family protein [Leptospira licerasiae serovar Varillal str. VAR 010]
EIE02521.1	integrase core domain protein [Leptospira licerasiae serovar Varillal str. VAR 010]
EIE02524.1	PAS domain S-box protein [Leptospira licerasiae serovar Varillal str. VAR 010]
EIE02533.1	hypothetical protein LEP1GSC185_1176 [Leptospira licerasiae serovar Varillal str. VAR 010]
EIE02535.1	hypothetical protein LEP1GSC185_1747 [Leptospira licerasiae serovar Varillal str. VAR 010]
EIE02540.1	hypothetical protein LEP1GSC185_1865 [Leptospira licerasiae serovar Varillal str. VAR 010]
EIE02542.1	hypothetical protein LEP1GSC185_0959 [Leptospira licerasiae serovar Varillal str. VAR 010]
EIE02544.1	acetoacetate decarboxylase-like protein [Leptospira licerasiae serovar Varillal str. VAR 010]
EIE02545.1	hypothetical protein LEP1GSC185_1713 [Leptospira licerasiae serovar Varillal str. VAR 010]
EIE02546.1	hypothetical protein LEP1GSC185_1243 [Leptospira licerasiae serovar Varillal str. VAR 010]
EIE02554.1	MG2 domain / alpha-2-macroglobulin family / alpha-2-macroglobulin family / alpha-macro-globulin thiol-ester bond-forming region multi-domain protein [Leptospira licerasiae serovar Varillal str. VAR 010]
EIE02558.1	hypothetical protein LEP1GSC185_2173 [Leptospira licerasiae serovar Varillal str. VAR 010]
EIE02559.1	redoxin [Leptospira licerasiae serovar Varillal str. VAR 010]
EIE02565.1	hypothetical protein LEP1GSC185_1117 [Leptospira licerasiae serovar Varillal str. VAR 010]
EIE02566.1	hypothetical protein LEP1GSC185_1860 [Leptospira licerasiae serovar Varillal str. VAR 010]
EIE02569.1	alpha/beta hydrolase family protein [Leptospira licerasiae serovar Varillal str. VAR 010]
EIE02578.1	hypothetical protein LEP1GSC185_1718 [Leptospira licerasiae serovar Varillal str. VAR 010]
EIE02580.1	transcriptional regulator, TetR family [Leptospira licerasiae serovar Varillal str. VAR 010]
EIE02584.1	hypothetical protein LEP1GSC185_1561 [Leptospira licerasiae serovar Varillal str. VAR 010]
EIE02588.1	membrane-bound O-acyltransferase family MBOAT [Leptospira licerasiae serovar Varillal str. VAR 010]
EIE02593.1	phage terminase large subunit GpA-like protein [Leptospira licerasiae serovar Varillal str. VAR 010]
EIE02601.1	hypothetical protein LEP1GSC185_0812 [Leptospira licerasiae serovar Varillal str. VAR 010]
EIE02604.1	acyl-CoA thioester hydrolase, YbgC/YbaW family [Leptospira licerasiae serovar Varillal str. VAR 010]
EIE02605.1	PF09836 family protein [Leptospira licerasiae serovar Varillal str. VAR 010]
EIE02607.1	hypothetical protein LEP1GSC185_2003 [Leptospira licerasiae serovar Varillal str. VAR 010]
EIE02610.1	fatty acid hydroxylase family protein [Leptospira licerasiae serovar Varillal str. VAR 010]
EIE02613.1	hypothetical protein LEP1GSC185_1884 [Leptospira licerasiae serovar Varillal str. VAR 010]
EIE02617.1	DNA-binding helix-turn-helix protein [Leptospira licerasiae serovar Varillal str. VAR 010]
EIE02619.1	hypothetical protein LEP1GSC185_2248 [Leptospira licerasiae serovar Varillal str. VAR 010]
EIE02620.1	PF11196 family protein [Leptospira licerasiae serovar Varillal str. VAR 010]
EIE02621.1	DNA-binding helix-turn-helix protein [Leptospira licerasiae serovar Varillal str. VAR 010]
EIE02628.1	hypothetical protein LEP1GSC185_1643 [Leptospira licerasiae serovar Varillal str. VAR 010]
EIE02635.1	hypothetical protein LEP1GSC185_1907 [Leptospira licerasiae serovar Varillal str. VAR 010]
EIE02638.1	outer membrane efflux protein [Leptospira licerasiae serovar Varillal str. VAR 010]
EIE02642.1	hypothetical protein LEP1GSC185_1381 [Leptospira licerasiae serovar Varillal str. VAR 010]
EIE02647.1	hypothetical protein LEP1GSC185_2167 [Leptospira licerasiae serovar Varillal str. VAR 010]
EIE02650.1	ornithine aminotransferase [Leptospira licerasiae serovar Varillal str. VAR 010]
EIE02657.1	sodium Bile acid symporter family protein [Leptospira licerasiae serovar Varillal str. VAR 010]
EIE02660.1	hypothetical protein LEP1GSC185_1291 [Leptospira licerasiae serovar Varillal str. VAR 010]
EIE02663.1	PF07588 family protein [Leptospira licerasiae serovar Varillal str. VAR 010]
EIE02664.1	transcriptional regulator, TetR family [Leptospira licerasiae serovar Varillal str. VAR 010]
EIE02666.1	flavin-binding monooxygenase-like protein [Leptospira licerasiae serovar Varillal str. VAR 010]
EIE02667.1	DNA-binding helix-turn-helix protein [Leptospira licerasiae serovar Varillal str. VAR 010]
EIE02669.1	hypothetical protein LEP1GSC185_1146 [Leptospira licerasiae serovar Varillal str. VAR 010]
EIE02674.1	hypothetical protein LEP1GSC185_1389 [Leptospira licerasiae serovar Varillal str. VAR 010]
EIE02675.1	hypothetical protein LEP1GSC185_2262 [Leptospira licerasiae serovar Varillal str. VAR 010]
EIE02678.1	hypothetical protein LEP1GSC185_1388 [Leptospira licerasiae serovar Varillal str. VAR 010]
EIE02682.1	putative hemin import ATP-binding protein HmuV [Leptospira licerasiae serovar Varillal str. VAR 010]
EIE02686.1	ethanolamine permease [Leptospira licerasiae serovar Varillal str. VAR 010]
EIE02688.1	DNA-binding helix-turn-helix protein [Leptospira licerasiae serovar Varillal str. VAR 010]
EIE02692.1	hypothetical protein LEP1GSC185_1340 [Leptospira licerasiae serovar Varillal str. VAR 010]
EIE02695.1	KR domain protein [Leptospira licerasiae serovar Varillal str. VAR 010]
EIE02701.1	GHKL domain protein [Leptospira licerasiae serovar Varillal str. VAR 010]
EIE02702.1	hypothetical protein LEP1GSC185_1398 [Leptospira licerasiae serovar Varillal str. VAR 010]
EIE02704.1	putative L-ribulose-5-phosphate 4-epimerase [Leptospira licerasiae serovar Varillal str. VAR 010]
EIE02705.1	anaphase-promoting complex, cyclosome, subunit 3 [Leptospira licerasiae serovar Varillal str. VAR 010]
EIE02706.1	hypothetical protein LEP1GSC185_2081 [Leptospira licerasiae serovar Varillal str. VAR 010]
EIE02707.1	signal transduction four helix bundle sensory module domain / methyl-accepting chemotaxis protein signaling domain multi-domain protein [Leptospira licerasiae serovar Varillal str. VAR 010]
EIE02713.1	hypothetical protein LEP1GSC185_1203 [Leptospira licerasiae serovar Varillal str. VAR 010]
EIE02721.1	hypothetical protein LEP1GSC185_1151 [Leptospira licerasiae serovar Varillal str. VAR 010]
EIE02724.1	penicillin-binding protein, transpeptidase domain protein [Leptospira licerasiae serovar Varillal str. VAR 010]
EIE02725.1	hypothetical protein LEP1GSC185_1085 [Leptospira licerasiae serovar Varillal str. VAR 010]
EIE02734.1	HAMP domain / stage II sporulation protein E multi-domain protein [Leptospira licerasiae serovar Varillal str. VAR 010]
EIE02735.1	metallopeptidase family M24 [Leptospira licerasiae serovar Varillal str. VAR 010]
EIE02738.1	polyketide cyclase/dehydrase and lipid transport [Leptospira licerasiae serovar Varillal str. VAR 010]
EIE02739.1	7TM diverse intracellular signaling domain / histidine kinase A domain / GHKL domain / response regulator receiver domain multi-domain protein [Leptospira licerasiae serovar Varillal str. VAR 010]
EIE02743.1	heavy metal-associated domain protein [Leptospira licerasiae serovar Varillal str. VAR 010]
EIE02747.1	PAS domain S-box protein [Leptospira licerasiae serovar Varillal str. VAR 010]
EIE02755.1	hypothetical protein LEP1GSC185_0806 [Leptospira licerasiae serovar Varillal str. VAR 010]
EIE02756.1	hypothetical protein LEP1GSC185_1387 [Leptospira licerasiae serovar Varillal str. VAR 010]
EIE02757.1	hypothetical protein LEP1GSC185_1047 [Leptospira licerasiae serovar Varillal str. VAR 010]
EIE02760.1	hypothetical protein LEP1GSC185_0942 [Leptospira licerasiae serovar Varillal str. VAR 010]
EIE02761.1	hypothetical protein LEP1GSC185_0969 [Leptospira licerasiae serovar Varillal str. VAR 010]
EIE02762.1	HWE histidine kinase domain / GHKL domain multi-domain protein [Leptospira licerasiae serovar Varillal str. VAR 010]
EIE02763.1	hypothetical protein LEP1GSC185_1691 [Leptospira licerasiae serovar Varillal str. VAR 010]
EIE02766.1	STAS domain protein [Leptospira licerasiae serovar Varillal str. VAR 010]
EIE02768.1	penicillin-binding protein, transpeptidase domain protein [Leptospira licerasiae serovar Varillal str. VAR 010]
EIE02772.1	GHKL domain protein [Leptospira licerasiae serovar Varillal str. VAR 010]
EIE02774.1	KR domain protein [Leptospira licerasiae serovar Varillal str. VAR 010]
EIE02777.1	hypothetical protein LEP1GSC185_1169 [Leptospira licerasiae serovar Varillal str. VAR 010]
EIE02783.1	hypothetical protein LEP1GSC185_1827 [Leptospira licerasiae serovar Varillal str. VAR 010]
EIE02785.1	hypothetical protein LEP1GSC185_1667 [Leptospira licerasiae serovar Varillal str. VAR 010]
EIE02789.1	hypothetical protein LEP1GSC185_2000 [Leptospira licerasiae serovar Varillal str. VAR 010]
EIE02803.1	MAPEG family protein [Leptospira licerasiae serovar Varillal str. VAR 010]
EIE02810.1	putative regulator of nucleoside pyrophosphate kinase [Leptospira licerasiae serovar Varillal str. VAR 010]
EIE02813.1	hypothetical protein LEP1GSC185_1551 [Leptospira licerasiae serovar Varillal str. VAR 010]
EIE02817.1	neutral/alkaline nonlysosomal ceramidase [Leptospira licerasiae serovar Varillal str. VAR 010]
EIE02818.1	hypothetical protein LEP1GSC185_0932 [Leptospira licerasiae serovar Varillal str. VAR 010]
EIE02823.1	histidine kinase / GHKL domain multi-domain protein [Leptospira licerasiae serovar Varillal str. VAR 010]
EIE02825.1	oxidoreductase, aldo/keto reductase family protein [Leptospira licerasiae serovar Varillal str. VAR 010]
EIE02826.1	HAMP domain / stage II sporulation protein E multi-domain protein [Leptospira licerasiae serovar Varillal str. VAR 010]
EIE02831.1	HAMP domain / stage II sporulation protein E multi-domain protein [Leptospira licerasiae serovar Varillal str. VAR 010]
EIE02832.1	stage II sporulation protein E family / anaphase-promoting complex, cyclosome, subunit 3 multi-domain protein [Leptospira licerasiae serovar Varillal str. VAR 010]
EIE02833.1	hypothetical protein LEP1GSC185_0935 [Leptospira licerasiae serovar Varillal str. VAR 010]
EIE02839.1	cation/acetate symporter ActP [Leptospira licerasiae serovar Varillal str. VAR 010]
EIE02840.1	hypothetical protein LEP1GSC185_1296 [Leptospira licerasiae serovar Varillal str. VAR 010]
EIE02843.1	phosphate ABC transporter, ATP-binding protein [Leptospira licerasiae serovar Varillal str. VAR 010]
EIE02844.1	thiolase, C-terminal domain protein [Leptospira licerasiae serovar Varillal str. VAR 010]
EIE02848.1	KR domain protein [Leptospira licerasiae serovar Varillal str. VAR 010]
EIE02849.1	luciferase family oxidoreductase, group 1 [Leptospira licerasiae serovar Varillal str. VAR 010]
EIE02852.1	acyl-CoA thioester hydrolase, YbgC/YbaW family [Leptospira licerasiae serovar Varillal str. VAR 010]
EIE02862.1	hypothetical protein LEP1GSC185_2273 [Leptospira licerasiae serovar Varillal str. VAR 010]
EIE02864.1	YceI-like domain protein [Leptospira licerasiae serovar Varillal str. VAR 010]
EIE02869.1	hypothetical protein LEP1GSC185_1919 [Leptospira licerasiae serovar Varillal str. VAR 010]
EIE02871.1	putative blue-light-activated protein [Leptospira licerasiae serovar Varillal str. VAR 010]
EIE02873.1	hypothetical protein LEP1GSC185_1133 [Leptospira licerasiae serovar Varillal str. VAR 010]
EIE02878.1	RHS repeat-associated core domain protein [Leptospira licerasiae serovar Varillal str. VAR 010]
EIE02879.1	methyladenine glycosylase [Leptospira licerasiae serovar Varillal str. VAR 010]
EIE02883.1	PF04235 family protein [Leptospira licerasiae serovar Varillal str. VAR 010]
EIE02890.1	hypothetical protein LEP1GSC185_0937 [Leptospira licerasiae serovar Varillal str. VAR 010]
EIE02893.1	RDD family protein [Leptospira licerasiae serovar Varillal str. VAR 010]
EIE02894.1	hypothetical protein LEP1GSC185_1027 [Leptospira licerasiae serovar Varillal str. VAR 010]
EIE02896.1	hemerythrin HHE cation-binding domain protein [Leptospira licerasiae serovar Varillal str. VAR 010]
EIE02900.1	hypothetical protein LEP1GSC185_0897 [Leptospira licerasiae serovar Varillal str. VAR 010]
EIE02901.1	transglycosylase SLT domain protein [Leptospira licerasiae serovar Varillal str. VAR 010]
EIE02903.1	hypothetical protein LEP1GSC185_0963 [Leptospira licerasiae serovar Varillal str. VAR 010]
EIE02907.1	putative metal-dependent hydrolase [Leptospira licerasiae serovar Varillal str. VAR 010]
EIE02908.1	glycoside hydrolase, family 1 domain protein [Leptospira licerasiae serovar Varillal str. VAR 010]
EIE02911.1	hypothetical protein LEP1GSC185_1495 [Leptospira licerasiae serovar Varillal str. VAR 010]
EIE02915.1	GAF domain / stage II sporulation protein E multi-domain protein [Leptospira licerasiae serovar Varillal str. VAR 010]
EIE02925.1	glycosyltransferase, group 2 family protein [Leptospira licerasiae serovar Varillal str. VAR 010]
EIE02926.1	PF04343 domain protein [Leptospira licerasiae serovar Varillal str. VAR 010]
EIE02927.1	transporter, Ompp1/FadL/TodX domain protein [Leptospira licerasiae serovar Varillal str. VAR 010]
EIE02937.1	7TMR-DISM extracellular 2 domain / 7TM diverse intracellular signaling domain / stage II sporulation protein E multi-domain protein [Leptospira licerasiae serovar Varillal str. VAR 010]
EIE02941.1	putative DNA-formamidopyrimidine glycosylase [Leptospira licerasiae serovar Varillal str. VAR 010]
EIE02942.1	CAAX protease self-immunity [Leptospira licerasiae serovar Varillal str. VAR 010]
EIE02944.1	oxidoreductase, aldo/keto reductase family protein [Leptospira licerasiae serovar Varillal str. VAR 010]
EIE02953.1	pyridine nucleotide-disulfide oxidoreductase [Leptospira licerasiae serovar Varillal str. VAR 010]
EIE02955.1	hypothetical protein LEP1GSC185_0971 [Leptospira licerasiae serovar Varillal str. VAR 010]
EIE02959.1	methionine aminopeptidase, type I [Leptospira licerasiae serovar Varillal str. VAR 010]
EIE02960.1	DNA-binding helix-turn-helix protein [Leptospira licerasiae serovar Varillal str. VAR 010]
EIE02963.1	hypothetical protein LEP1GSC185_1890 [Leptospira licerasiae serovar Varillal str. VAR 010]
EIE02967.1	transporter, cation channel family / cyclic nucleotide-binding domain multi-domain protein [Leptospira licerasiae serovar Varillal str. VAR 010]
EIE02968.1	polyketide cyclase/dehydrase and lipid transport [Leptospira licerasiae serovar Varillal str. VAR 010]
EIE02970.1	hypothetical protein LEP1GSC185_1697 [Leptospira licerasiae serovar Varillal str. VAR 010]
EIE02971.1	hypothetical protein LEP1GSC185_1005 [Leptospira licerasiae serovar Varillal str. VAR 010]
EIE02973.1	hypothetical protein LEP1GSC185_1480 [Leptospira licerasiae serovar Varillal str. VAR 010]
EIE02975.1	hypothetical protein LEP1GSC185_1064 [Leptospira licerasiae serovar Varillal str. VAR 010]
EIE02977.1	hypothetical protein LEP1GSC185_2323 [Leptospira licerasiae serovar Varillal str. VAR 010]
EIE02982.1	lectin C-type domain protein [Leptospira licerasiae serovar Varillal str. VAR 010]
EIE02989.1	hypothetical protein LEP1GSC185_2175 [Leptospira licerasiae serovar Varillal str. VAR 010]
EIE02990.1	hypothetical protein LEP1GSC185_2228 [Leptospira licerasiae serovar Varillal str. VAR 010]
EIE02995.1	unspecific monooxygenase [Leptospira licerasiae serovar Varillal str. VAR 010]
EIE02997.1	hypothetical protein LEP1GSC185_1538 [Leptospira licerasiae serovar Varillal str. VAR 010]
EIE03002.1	hypothetical protein LEP1GSC185_1395 [Leptospira licerasiae serovar Varillal str. VAR 010]
EIE03006.1	hypothetical protein LEP1GSC185_1459 [Leptospira licerasiae serovar Varillal str. VAR 010]
EIE03007.1	hypothetical protein LEP1GSC185_0906 [Leptospira licerasiae serovar Varillal str. VAR 010]
EIE03008.1	hypothetical protein LEP1GSC185_1681 [Leptospira licerasiae serovar Varillal str. VAR 010]
EIE03013.1	hypothetical protein LEP1GSC185_2083 [Leptospira licerasiae serovar Varillal str. VAR 010]
EIE03020.1	aminotransferase, class I/II [Leptospira licerasiae serovar Varillal str. VAR 010]
EIE03026.1	MarR family protein [Leptospira licerasiae serovar Varillal str. VAR 010]
EIE03028.1	acyltransferase [Leptospira licerasiae serovar Varillal str. VAR 010]
EIE03030.1	DNA-binding helix-turn-helix protein [Leptospira licerasiae serovar Varillal str. VAR 010]
EIE03033.1	membrane protein, PF09852 family [Leptospira licerasiae serovar Varillal str. VAR 010]
EIE03035.1	late embryogenesis abundant protein [Leptospira licerasiae serovar Varillal str. VAR 010]
EIE03040.1	7TM diverse intracellular signaling domain / histidine kinase A domain / GHKL domain multi-domain protein [Leptospira licerasiae serovar Varillal str. VAR 010]
EIE03044.1	hypothetical protein LEP1GSC185_1617 [Leptospira licerasiae serovar Varillal str. VAR 010]
EIE03050.1	hypothetical protein LEP1GSC185_1731 [Leptospira licerasiae serovar Varillal str. VAR 010]
EIE03052.1	peptidase, M23 domain protein [Leptospira licerasiae serovar Varillal str. VAR 010]
EIE03059.1	hypothetical protein LEP1GSC185_1791 [Leptospira licerasiae serovar Varillal str. VAR 010]
EIE03063.1	methyl-accepting chemotaxis protein signaling domain protein [Leptospira licerasiae serovar Varillal str. VAR 010]
EIE03064.1	NlpC/P60 family protein [Leptospira licerasiae serovar Varillal str. VAR 010]
EIE03068.1	hypothetical protein LEP1GSC185_0951 [Leptospira licerasiae serovar Varillal str. VAR 010]
EIE03072.1	hypothetical protein LEP1GSC185_0974 [Leptospira licerasiae serovar Varillal str. VAR 010]
EIE03073.1	hypothetical protein LEP1GSC185_0952 [Leptospira licerasiae serovar Varillal str. VAR 010]
EIE03077.1	hypothetical protein LEP1GSC185_0980 [Leptospira licerasiae serovar Varillal str. VAR 010]
EIE03078.1	hypothetical protein LEP1GSC185_2247 [Leptospira licerasiae serovar Varillal str. VAR 010]
EIE03087.1	DNA-binding helix-turn-helix protein [Leptospira licerasiae serovar Varillal str. VAR 010]
EIE03088.1	hypothetical protein LEP1GSC185_0938 [Leptospira licerasiae serovar Varillal str. VAR 010]
EIE03090.1	HAMP domain / stage II sporulation protein E multi-domain protein [Leptospira licerasiae serovar Varillal str. VAR 010]
EIE03091.1	PF04402 family protein [Leptospira licerasiae serovar Varillal str. VAR 010]
EIE03094.1	ankyrin repeat protein [Leptospira licerasiae serovar Varillal str. VAR 010]
EIE03095.1	KR domain protein [Leptospira licerasiae serovar Varillal str. VAR 010]
EIE03097.1	sigma factor regulatory protein, FecR/PupR family [Leptospira licerasiae serovar Varillal str. VAR 010]
EIE03100.1	drug resistance transporter, Bcr/CflA family [Leptospira licerasiae serovar Varillal str. VAR 010]
EIE03101.1	hypothetical protein LEP1GSC185_2099 [Leptospira licerasiae serovar Varillal str. VAR 010]
EIE03103.1	hypothetical protein LEP1GSC185_1452 [Leptospira licerasiae serovar Varillal str. VAR 010]
EIE03105.1	strictosidine synthase [Leptospira licerasiae serovar Varillal str. VAR 010]
EIE03109.1	MASE1 domain / histidine kinase / GHKL domain multi-domain protein [Leptospira licerasiae serovar Varillal str. VAR 010]
EIE03113.1	transcriptional regulator, TetR family [Leptospira licerasiae serovar Varillal str. VAR 010]
EIE03116.1	Polymer-forming cytoskeletal [Leptospira licerasiae serovar Varillal str. VAR 010]
EIE03118.1	hypothetical protein LEP1GSC185_0814 [Leptospira licerasiae serovar Varillal str. VAR 010]
EIE03119.1	hypothetical protein LEP1GSC185_1950 [Leptospira licerasiae serovar Varillal str. VAR 010]
EIE03120.1	hypothetical protein LEP1GSC185_1374 [Leptospira licerasiae serovar Varillal str. VAR 010]
EIE03121.1	nitrate transporter [Leptospira licerasiae serovar Varillal str. VAR 010]
EIE03129.1	hypothetical protein LEP1GSC185_0794 [Leptospira licerasiae serovar Varillal str. VAR 010]
EIE03130.1	hypothetical protein LEP1GSC185_1212 [Leptospira licerasiae serovar Varillal str. VAR 010]
EIE03131.1	hypothetical protein LEP1GSC185_1999 [Leptospira licerasiae serovar Varillal str. VAR 010]
EIE03133.1	PF11146 family protein [Leptospira licerasiae serovar Varillal str. VAR 010]
EIE03134.1	ab-hydrolase associated lipase region [Leptospira licerasiae serovar Varillal str. VAR 010]
EIE03135.1	PF07588 family protein [Leptospira licerasiae serovar Varillal str. VAR 010]
EIE03139.1	hypothetical protein LEP1GSC185_1554 [Leptospira licerasiae serovar Varillal str. VAR 010]
EIE03140.1	hypothetical protein LEP1GSC185_1019 [Leptospira licerasiae serovar Varillal str. VAR 010]
EIE03143.1	sigma factor regulatory protein, FecR/PupR family [Leptospira licerasiae serovar Varillal str. VAR 010]
EIE03144.1	hypothetical protein LEP1GSC185_2351 [Leptospira licerasiae serovar Varillal str. VAR 010]
EIE03145.1	hypothetical protein LEP1GSC185_2261 [Leptospira licerasiae serovar Varillal str. VAR 010]
EIE03146.1	hypothetical protein LEP1GSC185_1804 [Leptospira licerasiae serovar Varillal str. VAR 010]
EIE03147.1	hypothetical protein LEP1GSC185_2250 [Leptospira licerasiae serovar Varillal str. VAR 010]
EIE03150.1	N-6 DNA Methylase domain protein [Leptospira licerasiae serovar Varillal str. VAR 010]
EIE03152.1	hypothetical protein LEP1GSC185_2338 [Leptospira licerasiae serovar Varillal str. VAR 010]
EIE03153.1	hypothetical protein LEP1GSC185_2325 [Leptospira licerasiae serovar Varillal str. VAR 010]
EIE03156.1	PF09957 family protein [Leptospira licerasiae serovar Varillal str. VAR 010]
EIE03164.1	hypothetical protein LEP1GSC185_0856 [Leptospira licerasiae serovar Varillal str. VAR 010]
EIE03167.1	rhodanese-like protein [Leptospira licerasiae serovar Varillal str. VAR 010]
EIE03170.1	hypothetical protein LEP1GSC185_2213 [Leptospira licerasiae serovar Varillal str. VAR 010]
EIE03173.1	putative carboxylesterase [Leptospira licerasiae serovar Varillal str. VAR 010]
EIE03177.1	hypothetical protein LEP1GSC185_0914 [Leptospira licerasiae serovar Varillal str. VAR 010]
EIE03178.1	hypothetical protein LEP1GSC185_2286 [Leptospira licerasiae serovar Varillal str. VAR 010]
EIE03179.1	bacterial SH3 domain protein [Leptospira licerasiae serovar Varillal str. VAR 010]
EIE03184.1	hypothetical protein LEP1GSC185_0964 [Leptospira licerasiae serovar Varillal str. VAR 010]
EIE03186.1	radical SAM domain protein [Leptospira licerasiae serovar Varillal str. VAR 010]
EIE03189.1	peptidase, M48 family [Leptospira licerasiae serovar Varillal str. VAR 010]
EIE03190.1	putative citrate synthase 1 [Leptospira licerasiae serovar Varillal str. VAR 010]
EIE03193.1	YHS domain protein [Leptospira licerasiae serovar Varillal str. VAR 010]
EIE03195.1	anaphase-promoting complex, cyclosome, subunit 3 domain / tetratricopeptide repeat multi-domain protein [Leptospira licerasiae serovar Varillal str. VAR 010]
EIE03196.1	RND transporter, Hydrophobe/Amphiphile Efflux-1 (HAE1)/Heavy Metal Efflux (HME) family, permease domain protein [Leptospira licerasiae serovar Varillal str. VAR 010]
EIE03206.1	hypothetical protein LEP1GSC185_2268 [Leptospira licerasiae serovar Varillal str. VAR 010]
EIE03212.1	transporter, major facilitator family protein [Leptospira licerasiae serovar Varillal str. VAR 010]
EIE03215.1	hypothetical protein LEP1GSC185_1695 [Leptospira licerasiae serovar Varillal str. VAR 010]
EIE03220.1	hypothetical protein LEP1GSC185_1177 [Leptospira licerasiae serovar Varillal str. VAR 010]
EIE03221.1	hypothetical protein LEP1GSC185_0960 [Leptospira licerasiae serovar Varillal str. VAR 010]
EIE03222.1	transcriptional regulator, TetR family [Leptospira licerasiae serovar Varillal str. VAR 010]
EIE03243.1	outer membrane efflux protein [Leptospira licerasiae serovar Varillal str. VAR 010]
EIE03244.1	bacteriophage CI repressor protein [Leptospira licerasiae serovar Varillal str. VAR 010]
EIE03248.1	hypothetical protein LEP1GSC185_0966 [Leptospira licerasiae serovar Varillal str. VAR 010]
EIE03254.1	phage tail tape measure protein, TP901 family [Leptospira licerasiae serovar Varillal str. VAR 010]
EIE03255.1	hypothetical protein LEP1GSC185_1032 [Leptospira licerasiae serovar Varillal str. VAR 010]
EIE03261.1	PF05665 domain protein [Leptospira licerasiae serovar Varillal str. VAR 010]
EIE03266.1	MarR family protein [Leptospira licerasiae serovar Varillal str. VAR 010]
EIE03270.1	bacterial SH3 domain protein [Leptospira licerasiae serovar Varillal str. VAR 010]
EIE03274.1	hypothetical protein LEP1GSC185_1106 [Leptospira licerasiae serovar Varillal str. VAR 010]
EIE03276.1	response regulator receiver domain / transcriptional regulator, LuxR family multi-domain protein [Leptospira licerasiae serovar Varillal str. VAR 010]
EIE03279.1	integral membrane protein, PF10048 family [Leptospira licerasiae serovar Varillal str. VAR 010]
EIE03283.1	hypothetical protein LEP1GSC185_0931 [Leptospira licerasiae serovar Varillal str. VAR 010]
EIE03284.1	putative butyryl-CoA dehydrogenase [Leptospira licerasiae serovar Varillal str. VAR 010]
EIE03288.1	hypothetical protein LEP1GSC185_2342 [Leptospira licerasiae serovar Varillal str. VAR 010]
EIE03289.1	hypothetical protein LEP1GSC185_1885 [Leptospira licerasiae serovar Varillal str. VAR 010]
EIE03290.1	hypothetical protein LEP1GSC185_0946 [Leptospira licerasiae serovar Varillal str. VAR 010]
EIE03293.1	hypothetical protein LEP1GSC185_2007 [Leptospira licerasiae serovar Varillal str. VAR 010]
EIE03295.1	putative protein-glutamate methylesterase [Leptospira licerasiae serovar Varillal str. VAR 010]
EIE03300.1	hypothetical protein LEP1GSC185_0805 [Leptospira licerasiae serovar Varillal str. VAR 010]
EIE03302.1	cache domain / HAMP domain / methyl-accepting chemotaxis protein signaling domain multi-domain protein [Leptospira licerasiae serovar Varillal str. VAR 010]
EIE03304.1	hypothetical protein LEP1GSC185_1848 [Leptospira licerasiae serovar Varillal str. VAR 010]
EIE03308.1	hypothetical protein LEP1GSC185_2035 [Leptospira licerasiae serovar Varillal str. VAR 010]
EIE03310.1	transcriptional regulator, TetR family [Leptospira licerasiae serovar Varillal str. VAR 010]
EIE03312.1	hypothetical protein LEP1GSC185_0808 [Leptospira licerasiae serovar Varillal str. VAR 010]
EIE03314.1	trehalose-phosphatase [Leptospira licerasiae serovar Varillal str. VAR 010]
EIE03315.1	hypothetical protein LEP1GSC185_1292 [Leptospira licerasiae serovar Varillal str. VAR 010]
EIE03318.1	PF09935 family protein [Leptospira licerasiae serovar Varillal str. VAR 010]
EIE03322.1	ammonium transporter family / adenylate/guanylate cyclase catalytic domain multi-domain protein [Leptospira licerasiae serovar Varillal str. VAR 010]
EIE03325.1	hypothetical protein LEP1GSC185_1585 [Leptospira licerasiae serovar Varillal str. VAR 010]
EIE03340.1	DNA methylase family protein [Leptospira licerasiae serovar Varillal str. VAR 010]
EIE03342.1	hypothetical protein LEP1GSC185_1678 [Leptospira licerasiae serovar Varillal str. VAR 010]
EIE03346.1	glyoxalase-like domain protein [Leptospira licerasiae serovar Varillal str. VAR 010]
EIE03351.1	putative thermitase [Leptospira licerasiae serovar Varillal str. VAR 010]
EIE03352.1	transcriptional regulator, TetR family [Leptospira licerasiae serovar Varillal str. VAR 010]
EIE03353.1	hypothetical protein LEP1GSC185_2214 [Leptospira licerasiae serovar Varillal str. VAR 010]
EIE03355.1	carbamoyl-phosphate synthase L chain family protein [Leptospira licerasiae serovar Varillal str. VAR 010]
EIE03360.1	PF07611 family protein [Leptospira licerasiae serovar Varillal str. VAR 010]
EIE03362.1	methyl-accepting chemotaxis protein signaling domain protein [Leptospira licerasiae serovar Varillal str. VAR 010]
EIE03370.1	hypothetical protein LEP1GSC185_1567 [Leptospira licerasiae serovar Varillal str. VAR 010]
EIE03376.1	PF09906 family protein [Leptospira licerasiae serovar Varillal str. VAR 010]
EIE03381.1	RND transporter, Hydrophobe/Amphiphile Efflux-1 (HAE1)/Heavy Metal Efflux (HME) family, permease protein [Leptospira licerasiae serovar Varillal str. VAR 010]
EIE03384.1	hypothetical protein LEP1GSC185_0884 [Leptospira licerasiae serovar Varillal str. VAR 010]
EIE03385.1	polysaccharide pyruvyl transferase domain protein [Leptospira licerasiae serovar Varillal str. VAR 010]
EIE03386.1	hypothetical protein LEP1GSC185_2229 [Leptospira licerasiae serovar Varillal str. VAR 010]
EIE03387.1	PF08354 domain protein [Leptospira licerasiae serovar Varillal str. VAR 010]
EIE03390.1	hypothetical protein LEP1GSC185_1139 [Leptospira licerasiae serovar Varillal str. VAR 010]
EIE03399.1	hypothetical protein LEP1GSC185_0844 [Leptospira licerasiae serovar Varillal str. VAR 010]
EIE03401.1	toxin-antitoxin system, toxin component, PIN family [Leptospira licerasiae serovar Varillal str. VAR 010]
EIE03404.1	hypothetical protein LEP1GSC185_3551 [Leptospira licerasiae serovar Varillal str. VAR 010]
EIE03406.1	nucleoid-associated protein NdpA [Leptospira licerasiae serovar Varillal str. VAR 010]
EIE03407.1	hypothetical protein LEP1GSC185_3544 [Leptospira licerasiae serovar Varillal str. VAR 010]
EIE03427.1	hypothetical protein LEP1GSC185_0054 [Leptospira licerasiae serovar Varillal str. VAR 010]
EIE03429.1	hypothetical protein LEP1GSC185_0011 [Leptospira licerasiae serovar Varillal str. VAR 010]
EIE03437.1	hypothetical protein LEP1GSC185_0008 [Leptospira licerasiae serovar Varillal str. VAR 010]
EIE03438.1	hypothetical protein LEP1GSC185_0025 [Leptospira licerasiae serovar Varillal str. VAR 010]
EIE03457.1	hypothetical protein LEP1GSC185_0034 [Leptospira licerasiae serovar Varillal str. VAR 010]
EIE03460.1	hypothetical protein LEP1GSC185_0019 [Leptospira licerasiae serovar Varillal str. VAR 010]
EIE03468.1	hypothetical protein LEP1GSC185_0037 [Leptospira licerasiae serovar Varillal str. VAR 010]
EIE03469.1	hypothetical protein LEP1GSC185_3537 [Leptospira licerasiae serovar Varillal str. VAR 010]
EIE03472.1	L,D-transpeptidase catalytic domain protein [Leptospira licerasiae serovar Varillal str. VAR 010]
EIE03473.1	hypothetical protein LEP1GSC185_3535 [Leptospira licerasiae serovar Varillal str. VAR 010]
EIE03474.1	hypothetical protein LEP1GSC185_3531 [Leptospira licerasiae serovar Varillal str. VAR 010]
EIE03475.1	hypothetical protein LEP1GSC185_3533 [Leptospira licerasiae serovar Varillal str. VAR 010]
EIE03476.1	hypothetical protein LEP1GSC185_3538 [Leptospira licerasiae serovar Varillal str. VAR 010]
EIE03477.1	hypothetical protein LEP1GSC185_3540 [Leptospira licerasiae serovar Varillal str. VAR 010]
EIE03479.1	hypothetical protein LEP1GSC185_3534 [Leptospira licerasiae serovar Varillal str. VAR 010]
EIE03483.1	hypothetical protein LEP1GSC185_3536 [Leptospira licerasiae serovar Varillal str. VAR 010]
