# Supplementary material for: Whole Genome Analysis of Leptospira licerasiae Provides Insight into Leptospiral Evolution and Pathogenicity
Source: PLoS Negl Trop Dis. 2012 Oct 25;6(10):e1853. doi: 10.1371/journal.pntd.0001853 (PMC3493377; doi:10.1371/journal.pntd.0001853)
Supplement: Table S2 — Identification of 452 conserved pathogen-specific proteins with 315 assigned a putative function by domain homology searches. (XLSX) [file pntd.0001853.s002.xlsx]

## Sheet: supplemental_table_2
VAR010 Protein ID	L1-130 Protein ID	Description
EID99552.1	YP_002481.1	4-phosphoerythronate dehydrogenase [Leptospira licerasiae serovar Varillal str. VAR 010]
EID99554.1	YP_000619.1	SUF system FeS assembly protein, NifU family [Leptospira licerasiae serovar Varillal str. VAR 010]
EID99560.1	YP_000722.1	hypothetical protein LEP1GSC185_0616 [Leptospira licerasiae serovar Varillal str. VAR 010]
EID99567.1	YP_002995.1	hypothetical protein LEP1GSC185_0565 [Leptospira licerasiae serovar Varillal str. VAR 010]
EID99581.1	YP_000697.1	imelysin [Leptospira licerasiae serovar Varillal str. VAR 010]
EID99615.1	YP_000717.1	hypothetical protein LEP1GSC185_0622 [Leptospira licerasiae serovar Varillal str. VAR 010]
EID99619.1	YP_002712.1	acetyl-CoA C-acetyltransferase [Leptospira licerasiae serovar Varillal str. VAR 010]
EID99625.1	YP_002359.1	ABC transporter, ATP-binding protein [Leptospira licerasiae serovar Varillal str. VAR 010]
EID99671.1	YP_003131.1	inorganic diphosphatase [Leptospira licerasiae serovar Varillal str. VAR 010]
EID99676.1	YP_003042.1	RND transporter, HAE1 family [Leptospira licerasiae serovar Varillal str. VAR 010]
EID99685.1	YP_003576.1	sigma factor regulatory protein, FecR/PupR family [Leptospira licerasiae serovar Varillal str. VAR 010]
EID99694.1	YP_000957.1	zinc carboxypeptidase [Leptospira licerasiae serovar Varillal str. VAR 010]
EID99700.1	YP_000958.1	formylglycine-generating sulfatase enzyme [Leptospira licerasiae serovar Varillal str. VAR 010]
EID99703.1	YP_002718.1	alpha/beta hydrolase family protein [Leptospira licerasiae serovar Varillal str. VAR 010]
EID99709.1	YP_002550.1	PAS domain S-box protein [Leptospira licerasiae serovar Varillal str. VAR 010]
EID99725.1	YP_000656.1	hypothetical protein LEP1GSC185_0648 [Leptospira licerasiae serovar Varillal str. VAR 010]
EID99733.1	YP_003043.1	outer membrane efflux protein [Leptospira licerasiae serovar Varillal str. VAR 010]
EID99736.1	YP_000696.1	PF06537 family protein [Leptospira licerasiae serovar Varillal str. VAR 010]
EID99738.1	YP_000655.1	ABC transporter, ATP-binding protein [Leptospira licerasiae serovar Varillal str. VAR 010]
EID99749.1	YP_002567.1	hypothetical protein LEP1GSC185_0753 [Leptospira licerasiae serovar Varillal str. VAR 010]
EID99763.1	YP_002477.1	putative protein-L-isoaspartate O-methyltransferase [Leptospira licerasiae serovar Varillal str. VAR 010]
EID99764.1	YP_000616.1	putative FeS assembly protein SufD [Leptospira licerasiae serovar Varillal str. VAR 010]
EID99789.1	YP_002511.1	hypothetical protein LEP1GSC185_2375 [Leptospira licerasiae serovar Varillal str. VAR 010]
EID99815.1	YP_001615.1	DnaJ domain protein [Leptospira licerasiae serovar Varillal str. VAR 010]
EID99830.1	YP_001861.1	putative thiamine-phosphate diphosphorylase [Leptospira licerasiae serovar Varillal str. VAR 010]
EID99834.1	YP_001603.1	hypothetical protein LEP1GSC185_2840 [Leptospira licerasiae serovar Varillal str. VAR 010]
EID99838.1	YP_001901.1	hypothetical protein LEP1GSC185_2742 [Leptospira licerasiae serovar Varillal str. VAR 010]
EID99844.1	YP_002616.1	hypothetical protein LEP1GSC185_2418 [Leptospira licerasiae serovar Varillal str. VAR 010]
EID99848.1	YP_001362.1	F5/8 type C domain / peptidase, M23 family multi-domain protein [Leptospira licerasiae serovar Varillal str. VAR 010]
EID99863.1	YP_003858667.1	hypothetical protein LEP1GSC185_2488 [Leptospira licerasiae serovar Varillal str. VAR 010]
EID99865.1	YP_001316.1	surface lipoprotein of Spirochaetales order [Leptospira licerasiae serovar Varillal str. VAR 010]
EID99868.1	YP_002010.1	hypothetical protein LEP1GSC185_2616 [Leptospira licerasiae serovar Varillal str. VAR 010]
EID99871.1	YP_001351.1	TOBE domain protein [Leptospira licerasiae serovar Varillal str. VAR 010]
EID99886.1	YP_000648.1	hypothetical protein LEP1GSC185_2655 [Leptospira licerasiae serovar Varillal str. VAR 010]
EID99888.1	YP_001614.1	PF08340 domain protein [Leptospira licerasiae serovar Varillal str. VAR 010]
EID99889.1	YP_001335.1	flagellar biosynthetic protein FliO [Leptospira licerasiae serovar Varillal str. VAR 010]
EID99907.1	YP_001366.1	FeoA domain protein [Leptospira licerasiae serovar Varillal str. VAR 010]
EID99910.1	YP_001904.1	hypothetical protein LEP1GSC185_2739 [Leptospira licerasiae serovar Varillal str. VAR 010]
EID99916.1	YP_001632.1	hypothetical protein LEP1GSC185_2870 [Leptospira licerasiae serovar Varillal str. VAR 010]
EID99919.1	YP_001455.1	ABC-2 family transporter protein [Leptospira licerasiae serovar Varillal str. VAR 010]
EID99921.1	YP_002510.1	hypothetical protein LEP1GSC185_2376 [Leptospira licerasiae serovar Varillal str. VAR 010]
EID99926.1	YP_001442.1	hypothetical protein LEP1GSC185_2784 [Leptospira licerasiae serovar Varillal str. VAR 010]
EID99932.1	YP_002145.1	Hsp20/alpha crystallin family protein [Leptospira licerasiae serovar Varillal str. VAR 010]
EID99934.1	YP_001456.1	ABC transporter, ATP-binding protein [Leptospira licerasiae serovar Varillal str. VAR 010]
EID99936.1	YP_001617.1	HNH endonuclease domain protein [Leptospira licerasiae serovar Varillal str. VAR 010]
EID99979.1	YP_001594.1	TIGR00266 family protein [Leptospira licerasiae serovar Varillal str. VAR 010]
EID99993.1	YP_001610.1	hypothetical protein LEP1GSC185_2847 [Leptospira licerasiae serovar Varillal str. VAR 010]
EID99994.1	YP_002005.1	hypothetical protein LEP1GSC185_2621 [Leptospira licerasiae serovar Varillal str. VAR 010]
EID99996.1	YP_001642.1	hypothetical protein LEP1GSC185_2879 [Leptospira licerasiae serovar Varillal str. VAR 010]
EIE00006.1	YP_002345.1	hypothetical protein LEP1GSC185_2524 [Leptospira licerasiae serovar Varillal str. VAR 010]
EIE00008.1	YP_001370.1	HAMP domain / methyl-accepting chemotaxis protein signaling domain multi-domain protein [Leptospira licerasiae serovar Varillal str. VAR 010]
EIE00019.1	YP_001593.1	TIGR00266 family protein [Leptospira licerasiae serovar Varillal str. VAR 010]
EIE00032.1	YP_001462.1	PF03994 domain protein [Leptospira licerasiae serovar Varillal str. VAR 010]
EIE00033.1	YP_002631.1	hypothetical protein LEP1GSC185_2489 [Leptospira licerasiae serovar Varillal str. VAR 010]
EIE00042.1	YP_000876.1	hypothetical protein LEP1GSC185_2368 [Leptospira licerasiae serovar Varillal str. VAR 010]
EIE00056.1	YP_001589.1	hypothetical protein LEP1GSC185_2829 [Leptospira licerasiae serovar Varillal str. VAR 010]
EIE00068.1	YP_002500.1	hypothetical protein LEP1GSC185_2380 [Leptospira licerasiae serovar Varillal str. VAR 010]
EIE00077.1	YP_001458.1	methyltransferase domain protein [Leptospira licerasiae serovar Varillal str. VAR 010]
EIE00079.1	YP_001876.1	arginine-tRNA-protein transferase [Leptospira licerasiae serovar Varillal str. VAR 010]
EIE00084.1	YP_002485.1	hypothetical protein LEP1GSC185_2391 [Leptospira licerasiae serovar Varillal str. VAR 010]
EIE00092.1	YP_001353.1	flagellar export protein FliJ [Leptospira licerasiae serovar Varillal str. VAR 010]
EIE00094.1	YP_002743.1	hypothetical protein LEP1GSC185_2432 [Leptospira licerasiae serovar Varillal str. VAR 010]
EIE00099.1	YP_001454.1	hypothetical protein LEP1GSC185_2793 [Leptospira licerasiae serovar Varillal str. VAR 010]
EIE00136.1	YP_001330.1	hypothetical protein LEP1GSC185_2648 [Leptospira licerasiae serovar Varillal str. VAR 010]
EIE00138.1	YP_002018.1	hypothetical protein LEP1GSC185_2608 [Leptospira licerasiae serovar Varillal str. VAR 010]
EIE00139.1	YP_001457.1	STAS domain protein [Leptospira licerasiae serovar Varillal str. VAR 010]
EIE00140.1	YP_001878.1	hypothetical protein LEP1GSC185_2756 [Leptospira licerasiae serovar Varillal str. VAR 010]
EIE00153.1	YP_002202.1	pseudouridine synthase, RluA family [Leptospira licerasiae serovar Varillal str. VAR 010]
EIE00156.1	YP_002750.1	beta-lactamase family protein [Leptospira licerasiae serovar Varillal str. VAR 010]
EIE00174.1	YP_001921.1	hypothetical protein LEP1GSC185_2722 [Leptospira licerasiae serovar Varillal str. VAR 010]
EIE00175.1	YP_001439.1	hypothetical protein LEP1GSC185_2781 [Leptospira licerasiae serovar Varillal str. VAR 010]
EIE00176.1	YP_002464.1	cytidine and deoxycytidylate deaminase zinc-binding region [Leptospira licerasiae serovar Varillal str. VAR 010]
EIE00181.1	YP_001595.1	TIGR00266 family protein [Leptospira licerasiae serovar Varillal str. VAR 010]
EIE00196.1	YP_001317.1	ParB-like protein [Leptospira licerasiae serovar Varillal str. VAR 010]
EIE00237.1	YP_001364.1	arylsulfatase [Leptospira licerasiae serovar Varillal str. VAR 010]
EIE00240.1	YP_002151.1	hypothetical protein LEP1GSC185_2571 [Leptospira licerasiae serovar Varillal str. VAR 010]
EIE00249.1	YP_002341.1	hypothetical protein LEP1GSC185_2535 [Leptospira licerasiae serovar Varillal str. VAR 010]
EIE00273.1	YP_001346.1	hypothetical protein LEP1GSC185_2673 [Leptospira licerasiae serovar Varillal str. VAR 010]
EIE00278.1	YP_001324.1	hypothetical protein LEP1GSC185_2639 [Leptospira licerasiae serovar Varillal str. VAR 010]
EIE00279.1	YP_002213.1	hypothetical protein LEP1GSC185_2557 [Leptospira licerasiae serovar Varillal str. VAR 010]
EIE00303.1	YP_001409.1	hypothetical protein LEP1GSC185_3247 [Leptospira licerasiae serovar Varillal str. VAR 010]
EIE00305.1	YP_001892.1	hypothetical protein LEP1GSC185_3218 [Leptospira licerasiae serovar Varillal str. VAR 010]
EIE00315.1	YP_003517.1	precorrin-4 C(11)-methyltransferase [Leptospira licerasiae serovar Varillal str. VAR 010]
EIE00316.1	YP_002983.1	Raf-like protein [Leptospira licerasiae serovar Varillal str. VAR 010]
EIE00329.1	YP_003519.1	cobalamin biosynthesis protein [Leptospira licerasiae serovar Varillal str. VAR 010]
EIE00332.1	YP_000893.1	hypothetical protein LEP1GSC185_3380 [Leptospira licerasiae serovar Varillal str. VAR 010]
EIE00349.1	YP_003522.1	precorrin-8X methylmutase [Leptospira licerasiae serovar Varillal str. VAR 010]
EIE00352.1	YP_003510.1	histidine phosphatase superfamily (branch 1) [Leptospira licerasiae serovar Varillal str. VAR 010]
EIE00362.1	YP_001251.1	transcriptional regulator [Leptospira licerasiae serovar Varillal str. VAR 010]
EIE00379.1	YP_003516.1	cob(I)yrinic acid a,c-diamide adenosyltransferase [Leptospira licerasiae serovar Varillal str. VAR 010]
EIE00387.1	YP_002604.1	KR domain protein [Leptospira licerasiae serovar Varillal str. VAR 010]
EIE00398.1	YP_001395.1	PAS domain S-box protein [Leptospira licerasiae serovar Varillal str. VAR 010]
EIE00399.1	YP_003524.1	oxidoreductase, FAD-dependent [Leptospira licerasiae serovar Varillal str. VAR 010]
EIE00401.1	YP_001895.1	hypothetical protein LEP1GSC185_3215 [Leptospira licerasiae serovar Varillal str. VAR 010]
EIE00402.1	YP_003520.1	precorrin-2 C(20)-methyltransferase [Leptospira licerasiae serovar Varillal str. VAR 010]
EIE00405.1	YP_003513.1	putative bifunctional adenosylcobalamin biosynthesis protein CobP [Leptospira licerasiae serovar Varillal str. VAR 010]
EIE00412.1	YP_001925.1	7TM diverse intracellular signaling domain / bacterial transcriptional activator domain multi-domain protein [Leptospira licerasiae serovar Varillal str. VAR 010]
EIE00420.1	YP_003526.1	sirohydrochlorin cobaltochelatase [Leptospira licerasiae serovar Varillal str. VAR 010]
EIE00424.1	YP_003515.1	cobyrinic acid a,c-diamide synthase [Leptospira licerasiae serovar Varillal str. VAR 010]
EIE00451.1	YP_003511.1	cobalamin biosynthesis protein CobD [Leptospira licerasiae serovar Varillal str. VAR 010]
EIE00452.1	YP_003514.1	adenosylcobinamide amidohydrolase [Leptospira licerasiae serovar Varillal str. VAR 010]
EIE00461.1	YP_003525.1	PF11483 family protein [Leptospira licerasiae serovar Varillal str. VAR 010]
EIE00464.1	YP_001397.1	hypothetical protein LEP1GSC185_3256 [Leptospira licerasiae serovar Varillal str. VAR 010]
EIE00467.1	YP_001237.1	hypothetical protein LEP1GSC185_3334 [Leptospira licerasiae serovar Varillal str. VAR 010]
EIE00468.1	YP_003512.1	cobyric acid synthase CobQ [Leptospira licerasiae serovar Varillal str. VAR 010]
EIE00470.1	YP_001953.1	hypothetical protein LEP1GSC185_3222 [Leptospira licerasiae serovar Varillal str. VAR 010]
EIE00471.1	YP_003523.1	cobalamin biosynthesis protein CbiD [Leptospira licerasiae serovar Varillal str. VAR 010]
EIE00480.1	YP_001383.1	phosphate transporter family protein [Leptospira licerasiae serovar Varillal str. VAR 010]
EIE00484.1	YP_001968.1	PGAP1-like domain protein [Leptospira licerasiae serovar Varillal str. VAR 010]
EIE00485.1	YP_003521.1	precorrin-6y C5,15-methyltransferase (decarboxylating), CbiE subunit [Leptospira licerasiae serovar Varillal str. VAR 010]
EIE00499.1	YP_003518.1	precorrin-3B C(17)-methyltransferase [Leptospira licerasiae serovar Varillal str. VAR 010]
EIE00502.1	YP_000270.1	hypothetical protein LEP1GSC185_0134 [Leptospira licerasiae serovar Varillal str. VAR 010]
EIE00505.1	YP_000982.1	hypothetical protein LEP1GSC185_0332 [Leptospira licerasiae serovar Varillal str. VAR 010]
EIE00510.1	YP_001092.1	sigma factor regulatory protein, FecR/PupR family [Leptospira licerasiae serovar Varillal str. VAR 010]
EIE00511.1	YP_002256.1	coenzyme A transferase [Leptospira licerasiae serovar Varillal str. VAR 010]
EIE00518.1	YP_002386.1	putative 5-formyltetrahydrofolate cyclo-ligase [Leptospira licerasiae serovar Varillal str. VAR 010]
EIE00538.1	YP_002285.1	hypothetical protein LEP1GSC185_0360 [Leptospira licerasiae serovar Varillal str. VAR 010]
EIE00540.1	YP_002496.1	hypothetical protein LEP1GSC185_0465 [Leptospira licerasiae serovar Varillal str. VAR 010]
EIE00543.1	YP_000981.1	hypothetical protein LEP1GSC185_0214 [Leptospira licerasiae serovar Varillal str. VAR 010]
EIE00546.1	YP_000938.1	TonB-dependent receptor plug domain / TonB-dependent receptor multi-domain protein [Leptospira licerasiae serovar Varillal str. VAR 010]
EIE00548.1	YP_003310.1	hypothetical protein LEP1GSC185_0262 [Leptospira licerasiae serovar Varillal str. VAR 010]
EIE00561.1	YP_000946.1	di-heme cytochrome C peroxidase / cytochrome C multi-domain protein [Leptospira licerasiae serovar Varillal str. VAR 010]
EIE00562.1	YP_000784.1	glutathione S-transferase, N-terminal domain protein [Leptospira licerasiae serovar Varillal str. VAR 010]
EIE00568.1	YP_001200.1	transcriptional regulator, TetR family [Leptospira licerasiae serovar Varillal str. VAR 010]
EIE00575.1	YP_002723.1	hypothetical protein LEP1GSC185_0306 [Leptospira licerasiae serovar Varillal str. VAR 010]
EIE00581.1	YP_000755.1	hypothetical protein LEP1GSC185_0220 [Leptospira licerasiae serovar Varillal str. VAR 010]
EIE00584.1	YP_000952.1	taurine catabolism dioxygenase, TauD/TfdA family [Leptospira licerasiae serovar Varillal str. VAR 010]
EIE00592.1	YP_002436.1	histidinol-phosphate transaminase [Leptospira licerasiae serovar Varillal str. VAR 010]
EIE00607.1	YP_002232.1	hypothetical protein LEP1GSC185_0408 [Leptospira licerasiae serovar Varillal str. VAR 010]
EIE00611.1	YP_002429.1	hypothetical protein LEP1GSC185_0158 [Leptospira licerasiae serovar Varillal str. VAR 010]
EIE00631.1	YP_002719.1	RNA methyltransferase, RsmD family [Leptospira licerasiae serovar Varillal str. VAR 010]
EIE00637.1	YP_002522.1	alpha/beta hydrolase family protein [Leptospira licerasiae serovar Varillal str. VAR 010]
EIE00638.1	YP_000990.1	fatty acid hydroxylase family protein [Leptospira licerasiae serovar Varillal str. VAR 010]
EIE00651.1	YP_002260.1	PF09345 domain protein [Leptospira licerasiae serovar Varillal str. VAR 010]
EIE00667.1	YP_002309.1	bacterial capsule synthesis protein [Leptospira licerasiae serovar Varillal str. VAR 010]
EIE00669.1	YP_001257.1	PF04286 domain protein [Leptospira licerasiae serovar Varillal str. VAR 010]
EIE00684.1	YP_002720.1	hypothetical protein LEP1GSC185_0303 [Leptospira licerasiae serovar Varillal str. VAR 010]
EIE00687.1	YP_002274.1	export membrane protein [Leptospira licerasiae serovar Varillal str. VAR 010]
EIE00691.1	YP_002261.1	adenylate/guanylate cyclase catalytic domain protein [Leptospira licerasiae serovar Varillal str. VAR 010]
EIE00695.1	YP_001108.1	hypothetical protein LEP1GSC185_0226 [Leptospira licerasiae serovar Varillal str. VAR 010]
EIE00699.1	YP_002374.1	ribosomal protein L32 [Leptospira licerasiae serovar Varillal str. VAR 010]
EIE00701.1	YP_000770.1	cyclic nucleotide-binding domain protein [Leptospira licerasiae serovar Varillal str. VAR 010]
EIE00702.1	YP_002253.1	stage II sporulation protein E [Leptospira licerasiae serovar Varillal str. VAR 010]
EIE00706.1	YP_002259.1	hypothetical protein LEP1GSC185_0438 [Leptospira licerasiae serovar Varillal str. VAR 010]
EIE00713.1	YP_002252.1	hypothetical protein LEP1GSC185_0430 [Leptospira licerasiae serovar Varillal str. VAR 010]
EIE00718.1	YP_000756.1	hypothetical protein LEP1GSC185_0219 [Leptospira licerasiae serovar Varillal str. VAR 010]
EIE00733.1	YP_002189.1	outer membrane protein, OMP85 family [Leptospira licerasiae serovar Varillal str. VAR 010]
EIE00749.1	YP_000780.1	hypothetical protein LEP1GSC185_0496 [Leptospira licerasiae serovar Varillal str. VAR 010]
EIE00752.1	YP_001997.1	acyltransferase [Leptospira licerasiae serovar Varillal str. VAR 010]
EIE00763.1	YP_000989.1	hypothetical protein LEP1GSC185_0203 [Leptospira licerasiae serovar Varillal str. VAR 010]
EIE00773.1	YP_002264.1	endonuclease/exonuclease/phosphatase family protein [Leptospira licerasiae serovar Varillal str. VAR 010]
EIE00795.1	YP_000998.1	WD40-like protein [Leptospira licerasiae serovar Varillal str. VAR 010]
EIE00803.1	YP_000388.1	hypothetical protein LEP1GSC185_0471 [Leptospira licerasiae serovar Varillal str. VAR 010]
EIE00804.1	YP_000902.1	pectinacetylesterase domain protein [Leptospira licerasiae serovar Varillal str. VAR 010]
EIE00813.1	YP_002388.1	hypothetical protein LEP1GSC185_0254 [Leptospira licerasiae serovar Varillal str. VAR 010]
EIE00836.1	YP_000781.1	histidine phosphatase superfamily (branch 1) [Leptospira licerasiae serovar Varillal str. VAR 010]
EIE00840.1	YP_002257.2	beta-ketoacyl-acyl-carrier-protein synthase III [Leptospira licerasiae serovar Varillal str. VAR 010]
EIE00843.1	YP_002694.1	PF04327 family protein [Leptospira licerasiae serovar Varillal str. VAR 010]
EIE00851.1	YP_002304.1	ankyrin repeat protein [Leptospira licerasiae serovar Varillal str. VAR 010]
EIE00852.1	YP_000937.1	hypothetical protein LEP1GSC185_0458 [Leptospira licerasiae serovar Varillal str. VAR 010]
EIE00855.1	YP_002637.1	putative lysophospholipase [Leptospira licerasiae serovar Varillal str. VAR 010]
EIE00858.1	YP_002255.1	four helix bundle protein [Leptospira licerasiae serovar Varillal str. VAR 010]
EIE00860.1	YP_002651.1	hypothetical protein LEP1GSC185_0455 [Leptospira licerasiae serovar Varillal str. VAR 010]
EIE00865.1	YP_001361.1	saccharopine dehydrogenase domain protein [Leptospira licerasiae serovar Varillal str. VAR 010]
EIE00867.1	YP_001207.1	ATP synthase F0, C subunit [Leptospira licerasiae serovar Varillal str. VAR 010]
EIE00870.1	YP_002242.1	hypothetical protein LEP1GSC185_0420 [Leptospira licerasiae serovar Varillal str. VAR 010]
EIE00871.1	YP_001246.1	biotin-requiring enzyme [Leptospira licerasiae serovar Varillal str. VAR 010]
EIE00880.1	YP_002689.1	putative nicotinate-nucleotide adenylyltransferase [Leptospira licerasiae serovar Varillal str. VAR 010]
EIE00904.1	YP_001047.1	hypothetical protein LEP1GSC185_0093 [Leptospira licerasiae serovar Varillal str. VAR 010]
EIE00911.1	YP_002413.1	hypothetical protein LEP1GSC185_0146 [Leptospira licerasiae serovar Varillal str. VAR 010]
EIE00913.1	YP_001109.1	hypothetical protein LEP1GSC185_0224 [Leptospira licerasiae serovar Varillal str. VAR 010]
EIE00917.1	YP_001185.1	signal transduction four helix bundle sensory module domain / methyl-accepting chemotaxis protein signaling domain multi-domain protein [Leptospira licerasiae serovar Varillal str. VAR 010]
EIE00919.1	YP_002231.1	RadC-like JAB domain protein [Leptospira licerasiae serovar Varillal str. VAR 010]
EIE00924.1	YP_002431.1	hypothetical protein LEP1GSC185_0155 [Leptospira licerasiae serovar Varillal str. VAR 010]
EIE00926.1	YP_002220.1	hypothetical protein LEP1GSC185_0077 [Leptospira licerasiae serovar Varillal str. VAR 010]
EIE00928.1	YP_001203.1	putative F0F1-ATPase subunit [Leptospira licerasiae serovar Varillal str. VAR 010]
EIE00932.1	YP_002722.1	hypothetical protein LEP1GSC185_0305 [Leptospira licerasiae serovar Varillal str. VAR 010]
EIE00935.1	YP_002258.1	kinase domain / GAF domain / stage II sporulation protein E multi-domain protein [Leptospira licerasiae serovar Varillal str. VAR 010]
EIE00939.1	YP_000392.1	hypothetical protein LEP1GSC185_0467 [Leptospira licerasiae serovar Varillal str. VAR 010]
EIE00953.1	YP_002244.1	efflux ABC transporter, permease protein [Leptospira licerasiae serovar Varillal str. VAR 010]
EIE00969.1	YP_002417.1	hypothetical protein LEP1GSC185_0159 [Leptospira licerasiae serovar Varillal str. VAR 010]
EIE00982.1	YP_003585.1	hypothetical protein LEP1GSC185_3666 [Leptospira licerasiae serovar Varillal str. VAR 010]
EIE00992.1	YP_003444.1	stearoyl-CoA 9-desaturase [Leptospira licerasiae serovar Varillal str. VAR 010]
EIE00993.1	YP_003558.1	PF07611 family protein [Leptospira licerasiae serovar Varillal str. VAR 010]
EIE01010.1	YP_002450.1	hypothetical protein LEP1GSC185_3713 [Leptospira licerasiae serovar Varillal str. VAR 010]
EIE01012.1	YP_003485.1	redoxin [Leptospira licerasiae serovar Varillal str. VAR 010]
EIE01024.1	YP_003438.1	hypothetical protein LEP1GSC185_3738 [Leptospira licerasiae serovar Varillal str. VAR 010]
EIE01030.1	YP_003430.1	hypothetical protein LEP1GSC185_3744 [Leptospira licerasiae serovar Varillal str. VAR 010]
EIE01032.1	YP_003418.1	KR domain protein [Leptospira licerasiae serovar Varillal str. VAR 010]
EIE01033.1	YP_003623.1	S-adenosylmethionine decarboxylase [Leptospira licerasiae serovar Varillal str. VAR 010]
EIE01039.1	YP_003408.1	hypothetical protein LEP1GSC185_3766 [Leptospira licerasiae serovar Varillal str. VAR 010]
EIE01046.1	YP_003586.1	papain family cysteine protease [Leptospira licerasiae serovar Varillal str. VAR 010]
EIE01051.1	YP_003557.1	putative alginate O-acetyltransferase AlgI [Leptospira licerasiae serovar Varillal str. VAR 010]
EIE01056.1	YP_003589.1	hypothetical protein LEP1GSC185_3670 [Leptospira licerasiae serovar Varillal str. VAR 010]
EIE01060.1	YP_003619.1	hypothetical protein LEP1GSC185_3837 [Leptospira licerasiae serovar Varillal str. VAR 010]
EIE01064.1	YP_003622.1	SNARE-like domain protein [Leptospira licerasiae serovar Varillal str. VAR 010]
EIE01072.1	YP_003601.1	hypothetical protein LEP1GSC185_3659 [Leptospira licerasiae serovar Varillal str. VAR 010]
EIE01075.1	YP_003506.1	sigma factor regulatory protein, FecR/PupR family [Leptospira licerasiae serovar Varillal str. VAR 010]
EIE01084.1	YP_002157.1	DNA methylase family protein [Leptospira licerasiae serovar Varillal str. VAR 010]
EIE01087.1	YP_003608.1	calcineurin-like phosphoesterase family protein [Leptospira licerasiae serovar Varillal str. VAR 010]
EIE01090.1	YP_003488.1	hypothetical protein LEP1GSC185_3683 [Leptospira licerasiae serovar Varillal str. VAR 010]
EIE01103.1	YP_003398.1	Cof-like hydrolase [Leptospira licerasiae serovar Varillal str. VAR 010]
EIE01107.1	YP_003433.1	von Willebrand factor type A domain protein [Leptospira licerasiae serovar Varillal str. VAR 010]
EIE01120.1	YP_003409.1	protoporphyrinogen oxidase [Leptospira licerasiae serovar Varillal str. VAR 010]
EIE01141.1	YP_003545.1	leucine rich repeat protein [Leptospira licerasiae serovar Varillal str. VAR 010]
EIE01159.1	YP_001661.1	PAS domain / response regulator receiver domain / histidine kinase A domain / GHKL domain multi-domain protein [Leptospira licerasiae serovar Varillal str. VAR 010]
EIE01164.1	YP_003495.1	curli production assembly/transport component CsgG domain protein [Leptospira licerasiae serovar Varillal str. VAR 010]
EIE01167.1	YP_003504.1	sigma factor regulatory protein, FecR/PupR family [Leptospira licerasiae serovar Varillal str. VAR 010]
EIE01170.1	YP_003560.1	transport energizing protein, ExbD/TolR family [Leptospira licerasiae serovar Varillal str. VAR 010]
EIE01174.1	YP_003564.1	hypothetical protein LEP1GSC185_3646 [Leptospira licerasiae serovar Varillal str. VAR 010]
EIE01191.1	YP_003858669.1	PF05957 family protein [Leptospira licerasiae serovar Varillal str. VAR 010]
EIE01202.1	YP_003565.1	hypothetical protein LEP1GSC185_3647 [Leptospira licerasiae serovar Varillal str. VAR 010]
EIE01206.1	YP_003470.1	hypothetical protein LEP1GSC185_3602 [Leptospira licerasiae serovar Varillal str. VAR 010]
EIE01212.1	YP_003657.1	transcriptional regulator, Fis family [Leptospira licerasiae serovar Varillal str. VAR 010]
EIE01229.1	YP_003549.1	lon protease S16 C-terminal proteolytic domain protein [Leptospira licerasiae serovar Varillal str. VAR 010]
EIE01233.1	YP_003596.1	integral membrane protein, TerC family [Leptospira licerasiae serovar Varillal str. VAR 010]
EIE01237.1	YP_002452.1	transporter, Ompp1/FadL/TodX family [Leptospira licerasiae serovar Varillal str. VAR 010]
EIE01240.1	YP_003561.1	transporter, MotA/TolQ/ExbB proton channel family protein [Leptospira licerasiae serovar Varillal str. VAR 010]
EIE01242.1	YP_003435.1	hypothetical protein LEP1GSC185_3740 [Leptospira licerasiae serovar Varillal str. VAR 010]
EIE01248.1	YP_003628.1	hypothetical protein LEP1GSC185_3815 [Leptospira licerasiae serovar Varillal str. VAR 010]
EIE01253.1	YP_000265.1	DNA-binding helix-turn-helix protein [Leptospira licerasiae serovar Varillal str. VAR 010]
EIE01259.1	YP_003536.1	hypothetical protein LEP1GSC185_3620 [Leptospira licerasiae serovar Varillal str. VAR 010]
EIE01262.1	YP_003624.1	S-adenosylmethionine decarboxylase proenzyme [Leptospira licerasiae serovar Varillal str. VAR 010]
EIE01269.1	YP_003643.1	hypothetical protein LEP1GSC185_3799 [Leptospira licerasiae serovar Varillal str. VAR 010]
EIE01279.1	YP_003469.1	polysaccharide deacetylase [Leptospira licerasiae serovar Varillal str. VAR 010]
EIE01289.1	YP_003428.1	hypothetical protein LEP1GSC185_3746 [Leptospira licerasiae serovar Varillal str. VAR 010]
EIE01290.1	YP_003440.1	STAS domain protein [Leptospira licerasiae serovar Varillal str. VAR 010]
EIE01292.1	YP_003644.1	hypothetical protein LEP1GSC185_3797 [Leptospira licerasiae serovar Varillal str. VAR 010]
EIE01293.1	YP_003636.1	hypothetical protein LEP1GSC185_3803 [Leptospira licerasiae serovar Varillal str. VAR 010]
EIE01294.1	YP_003858670.1	hypothetical protein LEP1GSC185_3796 [Leptospira licerasiae serovar Varillal str. VAR 010]
EIE01333.1	YP_001291.1	flagella basal body P-ring formation protein FlgA [Leptospira licerasiae serovar Varillal str. VAR 010]
EIE01364.1	YP_002155.1	penicillin-binding protein, transpeptidase domain protein [Leptospira licerasiae serovar Varillal str. VAR 010]
EIE01369.1	YP_002154.1	hypothetical protein LEP1GSC185_3486 [Leptospira licerasiae serovar Varillal str. VAR 010]
EIE01375.1	YP_002167.2	thymidylate synthase ThyX [Leptospira licerasiae serovar Varillal str. VAR 010]
EIE01460.1	YP_003509.1	hypothetical protein LEP1GSC185_3951 [Leptospira licerasiae serovar Varillal str. VAR 010]
EIE01511.1	YP_001700.1	phosphorylase domain protein [Leptospira licerasiae serovar Varillal str. VAR 010]
EIE01518.1	YP_001934.1	hypothetical protein LEP1GSC185_3198 [Leptospira licerasiae serovar Varillal str. VAR 010]
EIE01531.1	YP_001799.1	RNA methyltransferase, RsmE family [Leptospira licerasiae serovar Varillal str. VAR 010]
EIE01543.1	YP_001775.1	ABC transporter, ATP-binding protein [Leptospira licerasiae serovar Varillal str. VAR 010]
EIE01554.1	YP_001693.1	TldD/PmbA family protein [Leptospira licerasiae serovar Varillal str. VAR 010]
EIE01559.1	YP_001681.1	pyridine nucleotide-disulfide oxidoreductase [Leptospira licerasiae serovar Varillal str. VAR 010]
EIE01573.1	YP_001768.1	ECF sigma factor [Leptospira licerasiae serovar Varillal str. VAR 010]
EIE01576.1	YP_001809.1	NADP oxidoreductase coenzyme F420-dependent [Leptospira licerasiae serovar Varillal str. VAR 010]
EIE01577.1	YP_001753.1	STAS domain protein [Leptospira licerasiae serovar Varillal str. VAR 010]
EIE01578.1	YP_001783.1	sigma factor regulatory protein, FecR/PupR family [Leptospira licerasiae serovar Varillal str. VAR 010]
EIE01600.1	YP_001692.1	TldD/PmbA family protein [Leptospira licerasiae serovar Varillal str. VAR 010]
EIE01605.1	YP_001832.1	hypothetical protein LEP1GSC185_3174 [Leptospira licerasiae serovar Varillal str. VAR 010]
EIE01606.1	YP_001668.1	acyl-CoA dehydrogenase, middle domain protein [Leptospira licerasiae serovar Varillal str. VAR 010]
EIE01632.1	YP_001658.1	hypothetical protein LEP1GSC185_3016 [Leptospira licerasiae serovar Varillal str. VAR 010]
EIE01658.1	YP_001748.1	stage II sporulation protein E [Leptospira licerasiae serovar Varillal str. VAR 010]
EIE01660.1	YP_001747.1	hypothetical protein LEP1GSC185_3105 [Leptospira licerasiae serovar Varillal str. VAR 010]
EIE01683.1	YP_001539.1	hypothetical protein LEP1GSC185_2929 [Leptospira licerasiae serovar Varillal str. VAR 010]
EIE01686.1	YP_001858.1	hypothetical protein LEP1GSC185_3189 [Leptospira licerasiae serovar Varillal str. VAR 010]
EIE01698.1	YP_001829.1	peptidase, M48 family [Leptospira licerasiae serovar Varillal str. VAR 010]
EIE01713.1	YP_001677.1	hypothetical protein LEP1GSC185_3041 [Leptospira licerasiae serovar Varillal str. VAR 010]
EIE01721.1	YP_001495.1	NlpC/P60 family protein [Leptospira licerasiae serovar Varillal str. VAR 010]
EIE01734.1	YP_001932.1	hypothetical protein LEP1GSC185_3197 [Leptospira licerasiae serovar Varillal str. VAR 010]
EIE01735.1	YP_001777.1	hypothetical protein LEP1GSC185_3135 [Leptospira licerasiae serovar Varillal str. VAR 010]
EIE01742.1	YP_001939.1	oxidoreductase, aldo/keto reductase family protein [Leptospira licerasiae serovar Varillal str. VAR 010]
EIE01744.1	YP_001482.1	PAS domain S-box protein [Leptospira licerasiae serovar Varillal str. VAR 010]
EIE01783.1	YP_001774.1	FHA domain protein [Leptospira licerasiae serovar Varillal str. VAR 010]
EIE01796.1	YP_001741.1	hypothetical protein LEP1GSC185_3099 [Leptospira licerasiae serovar Varillal str. VAR 010]
EIE01797.1	YP_001770.1	hypothetical protein LEP1GSC185_3128 [Leptospira licerasiae serovar Varillal str. VAR 010]
EIE01808.1	YP_001722.1	YfiH family protein [Leptospira licerasiae serovar Varillal str. VAR 010]
EIE01809.1	YP_001938.1	PF03745 domain protein [Leptospira licerasiae serovar Varillal str. VAR 010]
EIE01811.1	YP_001521.1	FlhB/HrpN/YscU/SpaS domain protein [Leptospira licerasiae serovar Varillal str. VAR 010]
EIE01814.1	YP_001779.1	hypothetical protein LEP1GSC185_3140 [Leptospira licerasiae serovar Varillal str. VAR 010]
EIE01837.1	YP_002939.1	cyclohexyl-isocyanide hydratase [Leptospira licerasiae serovar Varillal str. VAR 010]
EIE01846.1	YP_000188.1	PF06803 family protein [Leptospira licerasiae serovar Varillal str. VAR 010]
EIE01849.1	YP_000222.1	hypothetical protein LEP1GSC185_1539 [Leptospira licerasiae serovar Varillal str. VAR 010]
EIE01851.1	YP_000530.1	alpha/beta hydrolase family protein [Leptospira licerasiae serovar Varillal str. VAR 010]
EIE01856.1	YP_003262.1	cobalamin-5-phosphate synthase [Leptospira licerasiae serovar Varillal str. VAR 010]
EIE01893.1	YP_000294.1	PF04304 family protein [Leptospira licerasiae serovar Varillal str. VAR 010]
EIE01894.1	YP_003333.1	fructosamine kinase [Leptospira licerasiae serovar Varillal str. VAR 010]
EIE01895.1	YP_003174.1	hypothetical protein LEP1GSC185_1084 [Leptospira licerasiae serovar Varillal str. VAR 010]
EIE01902.1	YP_000120.1	PEGA domain protein [Leptospira licerasiae serovar Varillal str. VAR 010]
EIE01925.1	YP_000113.1	PF05960 family protein [Leptospira licerasiae serovar Varillal str. VAR 010]
EIE01942.1	YP_000713.1	beta-lactamase [Leptospira licerasiae serovar Varillal str. VAR 010]
EIE01949.1	YP_000566.1	anthranilate synthase component I [Leptospira licerasiae serovar Varillal str. VAR 010]
EIE01970.1	YP_000504.1	hypothetical protein LEP1GSC185_1602 [Leptospira licerasiae serovar Varillal str. VAR 010]
EIE01987.1	YP_000089.1	metallo-beta-lactamase domain protein [Leptospira licerasiae serovar Varillal str. VAR 010]
EIE01994.1	YP_002954.1	acetyltransferase, GNAT domain protein [Leptospira licerasiae serovar Varillal str. VAR 010]
EIE01998.1	YP_003218.1	hypothetical protein LEP1GSC185_1490 [Leptospira licerasiae serovar Varillal str. VAR 010]
EIE01999.1	YP_003335.1	ABC-2 family transporter protein [Leptospira licerasiae serovar Varillal str. VAR 010]
EIE02007.1	YP_000058.1	MATE efflux family protein [Leptospira licerasiae serovar Varillal str. VAR 010]
EIE02021.1	YP_000125.1	hypothetical protein LEP1GSC185_1359 [Leptospira licerasiae serovar Varillal str. VAR 010]
EIE02028.1	YP_001179.1	hypothetical protein LEP1GSC185_2237 [Leptospira licerasiae serovar Varillal str. VAR 010]
EIE02049.1	YP_002594.1	prenyltransferase, UbiA family [Leptospira licerasiae serovar Varillal str. VAR 010]
EIE02078.1	YP_000131.1	SET domain protein [Leptospira licerasiae serovar Varillal str. VAR 010]
EIE02091.1	YP_000587.1	arylsulfatase [Leptospira licerasiae serovar Varillal str. VAR 010]
EIE02125.1	YP_003260.1	hypothetical protein LEP1GSC185_1447 [Leptospira licerasiae serovar Varillal str. VAR 010]
EIE02126.1	YP_002888.1	cyclopropane-fatty-acyl-phospholipid synthase [Leptospira licerasiae serovar Varillal str. VAR 010]
EIE02144.1	YP_000613.1	putative glycerol kinase [Leptospira licerasiae serovar Varillal str. VAR 010]
EIE02145.1	YP_003363.1	hypothetical protein LEP1GSC185_1183 [Leptospira licerasiae serovar Varillal str. VAR 010]
EIE02150.1	YP_001173.1	cyclic diguanylate phosphodiesterase (EAL) domain protein [Leptospira licerasiae serovar Varillal str. VAR 010]
EIE02169.1	YP_003081.1	hypothetical protein LEP1GSC185_1631 [Leptospira licerasiae serovar Varillal str. VAR 010]
EIE02188.1	YP_000095.1	putative aminodeoxychorismate synthase, component I [Leptospira licerasiae serovar Varillal str. VAR 010]
EIE02190.1	YP_002358.1	hypothetical protein LEP1GSC185_1011 [Leptospira licerasiae serovar Varillal str. VAR 010]
EIE02215.1	YP_003059.1	hypothetical protein LEP1GSC185_0996 [Leptospira licerasiae serovar Varillal str. VAR 010]
EIE02216.1	YP_002887.1	SET domain protein [Leptospira licerasiae serovar Varillal str. VAR 010]
EIE02221.1	YP_000248.1	NUDIX domain protein [Leptospira licerasiae serovar Varillal str. VAR 010]
EIE02224.1	YP_000072.1	HAD hydrolase, family IA, variant 1 [Leptospira licerasiae serovar Varillal str. VAR 010]
EIE02231.1	YP_000372.1	RNA polymerase sigma factor, sigma-70 family [Leptospira licerasiae serovar Varillal str. VAR 010]
EIE02232.1	YP_000747.1	hypothetical protein LEP1GSC185_2185 [Leptospira licerasiae serovar Varillal str. VAR 010]
EIE02246.1	YP_003163.1	late embryogenesis abundant protein [Leptospira licerasiae serovar Varillal str. VAR 010]
EIE02247.1	YP_003041.1	3-beta hydroxysteroid dehydrogenase/isomerase family protein [Leptospira licerasiae serovar Varillal str. VAR 010]
EIE02250.1	YP_003000.1	response regulator receiver domain / transcriptional regulator, LuxR family multi-domain protein [Leptospira licerasiae serovar Varillal str. VAR 010]
EIE02257.1	YP_000614.1	host cell attachment protein [Leptospira licerasiae serovar Varillal str. VAR 010]
EIE02270.1	YP_003339.1	hypothetical protein LEP1GSC185_1222 [Leptospira licerasiae serovar Varillal str. VAR 010]
EIE02287.1	YP_003364.1	hypothetical protein LEP1GSC185_1182 [Leptospira licerasiae serovar Varillal str. VAR 010]
EIE02288.1	YP_000333.1	site-specific recombinase, phage integrase family [Leptospira licerasiae serovar Varillal str. VAR 010]
EIE02289.1	YP_000308.1	hypothetical protein LEP1GSC185_1555 [Leptospira licerasiae serovar Varillal str. VAR 010]
EIE02312.1	YP_002657.1	Eco57I restriction-modification methylase [Leptospira licerasiae serovar Varillal str. VAR 010]
EIE02322.1	YP_000638.1	hypothetical protein LEP1GSC185_2084 [Leptospira licerasiae serovar Varillal str. VAR 010]
EIE02328.1	YP_002879.1	tetratricopeptide repeat protein [Leptospira licerasiae serovar Varillal str. VAR 010]
EIE02333.1	YP_003390.1	peptidase dimerization domain protein [Leptospira licerasiae serovar Varillal str. VAR 010]
EIE02345.1	YP_000531.1	alpha/beta hydrolase family protein [Leptospira licerasiae serovar Varillal str. VAR 010]
EIE02362.1	YP_003290.1	hypothetical protein LEP1GSC185_1589 [Leptospira licerasiae serovar Varillal str. VAR 010]
EIE02364.1	YP_003162.1	hypothetical protein LEP1GSC185_1072 [Leptospira licerasiae serovar Varillal str. VAR 010]
EIE02379.1	YP_001161.1	DNA-binding helix-turn-helix protein [Leptospira licerasiae serovar Varillal str. VAR 010]
EIE02383.1	YP_000974.1	putative lysophospholipase [Leptospira licerasiae serovar Varillal str. VAR 010]
EIE02387.1	YP_002519.1	hypothetical protein LEP1GSC185_2346 [Leptospira licerasiae serovar Varillal str. VAR 010]
EIE02388.1	YP_002946.1	glycosyl hydrolase, family 18 [Leptospira licerasiae serovar Varillal str. VAR 010]
EIE02390.1	YP_001069.1	putative membrane-bound metal-dependent hydrolase [Leptospira licerasiae serovar Varillal str. VAR 010]
EIE02404.1	YP_000632.1	tRNA U-34 5-methylaminomethyl-2-thiouridine biosynthesis protein MnmC [Leptospira licerasiae serovar Varillal str. VAR 010]
EIE02407.1	YP_000028.1	cytochrome C [Leptospira licerasiae serovar Varillal str. VAR 010]
EIE02424.1	YP_002846.1	hypothetical protein LEP1GSC185_1882 [Leptospira licerasiae serovar Varillal str. VAR 010]
EIE02447.1	YP_003301.1	putative lysophospholipase [Leptospira licerasiae serovar Varillal str. VAR 010]
EIE02464.1	YP_003070.1	putative 3-deoxy-7-phosphoheptulonate synthase [Leptospira licerasiae serovar Varillal str. VAR 010]
EIE02473.1	YP_003001.1	hypothetical protein LEP1GSC185_2352 [Leptospira licerasiae serovar Varillal str. VAR 010]
EIE02474.1	YP_002909.1	SNARE-like domain protein [Leptospira licerasiae serovar Varillal str. VAR 010]
EIE02485.1	YP_002658.1	MarR family protein [Leptospira licerasiae serovar Varillal str. VAR 010]
EIE02487.1	YP_001660.1	response regulator receiver domain / histidine kinase A domain / GHKL domain multi-domain protein [Leptospira licerasiae serovar Varillal str. VAR 010]
EIE02516.1	YP_003224.1	PF11074 domain protein [Leptospira licerasiae serovar Varillal str. VAR 010]
EIE02527.1	YP_000397.1	hypothetical protein LEP1GSC185_1680 [Leptospira licerasiae serovar Varillal str. VAR 010]
EIE02528.1	YP_000360.1	polyphosphate:nucleotide phosphotransferase, PPK2 family [Leptospira licerasiae serovar Varillal str. VAR 010]
EIE02532.1	YP_000210.1	hypothetical protein LEP1GSC185_1535 [Leptospira licerasiae serovar Varillal str. VAR 010]
EIE02538.1	YP_003143.2	ankyrin repeat protein [Leptospira licerasiae serovar Varillal str. VAR 010]
EIE02548.1	YP_002781.1	ribosomal protein L29 [Leptospira licerasiae serovar Varillal str. VAR 010]
EIE02556.1	YP_000004.1	PF05258 family protein [Leptospira licerasiae serovar Varillal str. VAR 010]
EIE02585.1	YP_002331.1	hypothetical protein LEP1GSC185_2141 [Leptospira licerasiae serovar Varillal str. VAR 010]
EIE02587.1	YP_003016.1	hypothetical protein LEP1GSC185_1849 [Leptospira licerasiae serovar Varillal str. VAR 010]
EIE02590.1	YP_003265.1	hypothetical protein LEP1GSC185_1442 [Leptospira licerasiae serovar Varillal str. VAR 010]
EIE02591.1	YP_002969.1	hypothetical protein LEP1GSC185_1692 [Leptospira licerasiae serovar Varillal str. VAR 010]
EIE02598.1	YP_002758.1	PF07786 family protein [Leptospira licerasiae serovar Varillal str. VAR 010]
EIE02623.1	YP_000112.1	hypothetical protein LEP1GSC185_1346 [Leptospira licerasiae serovar Varillal str. VAR 010]
EIE02624.1	YP_000204.1	hypothetical protein LEP1GSC185_1516 [Leptospira licerasiae serovar Varillal str. VAR 010]
EIE02627.1	YP_000042.1	TonB-dependent receptor [Leptospira licerasiae serovar Varillal str. VAR 010]
EIE02630.1	YP_000580.1	hypothetical protein LEP1GSC185_0872 [Leptospira licerasiae serovar Varillal str. VAR 010]
EIE02631.1	YP_000927.1	MORN repeat protein [Leptospira licerasiae serovar Varillal str. VAR 010]
EIE02633.1	YP_002948.1	hypothetical protein LEP1GSC185_2319 [Leptospira licerasiae serovar Varillal str. VAR 010]
EIE02641.1	YP_003046.1	UDP-N-acetylmuramate dehydrogenase [Leptospira licerasiae serovar Varillal str. VAR 010]
EIE02645.1	YP_003289.1	AsmA domain protein [Leptospira licerasiae serovar Varillal str. VAR 010]
EIE02652.1	YP_003052.1	hypothetical protein LEP1GSC185_0989 [Leptospira licerasiae serovar Varillal str. VAR 010]
EIE02653.1	YP_000424.1	hypothetical protein LEP1GSC185_1748 [Leptospira licerasiae serovar Varillal str. VAR 010]
EIE02677.1	YP_000038.1	tetratricopeptide repeat protein [Leptospira licerasiae serovar Varillal str. VAR 010]
EIE02687.1	YP_002910.1	hypothetical protein LEP1GSC185_1802 [Leptospira licerasiae serovar Varillal str. VAR 010]
EIE02717.1	YP_000247.1	carbon starvation protein CstA [Leptospira licerasiae serovar Varillal str. VAR 010]
EIE02720.1	YP_000374.1	DoxX family protein [Leptospira licerasiae serovar Varillal str. VAR 010]
EIE02741.1	YP_001232.1	hypothetical protein LEP1GSC185_2293 [Leptospira licerasiae serovar Varillal str. VAR 010]
EIE02744.1	YP_001195.1	hypothetical protein LEP1GSC185_1948 [Leptospira licerasiae serovar Varillal str. VAR 010]
EIE02750.1	YP_000221.1	hypothetical protein LEP1GSC185_1537 [Leptospira licerasiae serovar Varillal str. VAR 010]
EIE02752.1	YP_000543.1	terminase, ATPase subunit, gpP-like protein [Leptospira licerasiae serovar Varillal str. VAR 010]
EIE02767.1	YP_000292.1	hypothetical protein LEP1GSC185_1568 [Leptospira licerasiae serovar Varillal str. VAR 010]
EIE02780.1	YP_000227.1	hypothetical protein LEP1GSC185_1626 [Leptospira licerasiae serovar Varillal str. VAR 010]
EIE02781.1	YP_002977.1	PF10974 family protein [Leptospira licerasiae serovar Varillal str. VAR 010]
EIE02800.1	YP_003117.1	2Fe-2S iron-sulfur cluster-binding domain protein [Leptospira licerasiae serovar Varillal str. VAR 010]
EIE02806.1	YP_003446.1	NADP oxidoreductase coenzyme F420-dependent [Leptospira licerasiae serovar Varillal str. VAR 010]
EIE02808.1	YP_000527.1	acyl-CoA dehydrogenase [Leptospira licerasiae serovar Varillal str. VAR 010]
EIE02811.1	YP_000373.1	sigma factor regulatory protein, FecR/PupR family [Leptospira licerasiae serovar Varillal str. VAR 010]
EIE02822.1	YP_000249.1	hypothetical protein LEP1GSC185_1758 [Leptospira licerasiae serovar Varillal str. VAR 010]
EIE02837.1	YP_000562.1	hypothetical protein LEP1GSC185_0900 [Leptospira licerasiae serovar Varillal str. VAR 010]
EIE02845.1	YP_003360.1	hypothetical protein LEP1GSC185_1220 [Leptospira licerasiae serovar Varillal str. VAR 010]
EIE02851.1	YP_000081.1	hypothetical protein LEP1GSC185_1231 [Leptospira licerasiae serovar Varillal str. VAR 010]
EIE02856.1	YP_000407.1	hypothetical protein LEP1GSC185_1729 [Leptospira licerasiae serovar Varillal str. VAR 010]
EIE02859.1	YP_003259.1	hypothetical protein LEP1GSC185_1448 [Leptospira licerasiae serovar Varillal str. VAR 010]
EIE02880.1	YP_000441.1	hypothetical protein LEP1GSC185_1705 [Leptospira licerasiae serovar Varillal str. VAR 010]
EIE02882.1	YP_000190.1	glycosyltransferase, group 1 family protein [Leptospira licerasiae serovar Varillal str. VAR 010]
EIE02885.1	YP_002725.1	7TM diverse intracellular signaling [Leptospira licerasiae serovar Varillal str. VAR 010]
EIE02889.1	YP_002985.1	transcriptional regulator, TetR family [Leptospira licerasiae serovar Varillal str. VAR 010]
EIE02891.1	YP_000027.1	PF06181 domain protein [Leptospira licerasiae serovar Varillal str. VAR 010]
EIE02898.1	YP_000070.1	hypothetical protein LEP1GSC185_1241 [Leptospira licerasiae serovar Varillal str. VAR 010]
EIE02906.1	YP_001467.1	hypothetical protein LEP1GSC185_2337 [Leptospira licerasiae serovar Varillal str. VAR 010]
EIE02913.1	YP_000582.1	glycosyl hydrolases family 2, sugar binding domain / 7TM diverse intracellular signaling domain / stage II sporulation protein E multi-domain protein [Leptospira licerasiae serovar Varillal str. VAR 010]
EIE02919.1	YP_000370.1	hypothetical protein LEP1GSC185_0911 [Leptospira licerasiae serovar Varillal str. VAR 010]
EIE02924.1	YP_002886.1	PF10035 family protein [Leptospira licerasiae serovar Varillal str. VAR 010]
EIE02933.1	YP_002595.1	kua-ubiquitin conjugating enzyme hybrid localization domain protein [Leptospira licerasiae serovar Varillal str. VAR 010]
EIE02935.1	YP_000135.1	hypothetical protein LEP1GSC185_1369 [Leptospira licerasiae serovar Varillal str. VAR 010]
EIE02943.1	YP_000411.1	hypothetical protein LEP1GSC185_1735 [Leptospira licerasiae serovar Varillal str. VAR 010]
EIE02946.1	YP_002927.1	hypothetical protein LEP1GSC185_0840 [Leptospira licerasiae serovar Varillal str. VAR 010]
EIE02951.1	YP_000132.1	ABC transporter transmembrane region / ABC transporter, ATP-binding multi-domain protein [Leptospira licerasiae serovar Varillal str. VAR 010]
EIE02961.1	YP_000061.1	hypothetical protein LEP1GSC185_1248 [Leptospira licerasiae serovar Varillal str. VAR 010]
EIE02976.1	YP_000532.1	uracil-DNA glycosylase A [Leptospira licerasiae serovar Varillal str. VAR 010]
EIE02985.1	YP_003090.1	glycerophosphodiester phosphodiesterase family protein [Leptospira licerasiae serovar Varillal str. VAR 010]
EIE02999.1	YP_000515.1	tetraacyldisaccharide 4'-kinase [Leptospira licerasiae serovar Varillal str. VAR 010]
EIE03005.1	YP_002593.1	transporter, small conductance mechanosensitive ion channel MscS family protein [Leptospira licerasiae serovar Varillal str. VAR 010]
EIE03022.1	YP_000088.1	hypothetical protein LEP1GSC185_1670 [Leptospira licerasiae serovar Varillal str. VAR 010]
EIE03025.1	YP_003011.1	uracil-DNA glycosylase, family 4 [Leptospira licerasiae serovar Varillal str. VAR 010]
EIE03048.1	YP_000071.1	amine oxidase (flavin-containing) domain protein [Leptospira licerasiae serovar Varillal str. VAR 010]
EIE03053.1	YP_003110.1	GMC oxidoreductase [Leptospira licerasiae serovar Varillal str. VAR 010]
EIE03057.1	YP_003346.1	DJ-1/PfpI domain protein [Leptospira licerasiae serovar Varillal str. VAR 010]
EIE03065.1	YP_002850.1	hypothetical protein LEP1GSC185_1877 [Leptospira licerasiae serovar Varillal str. VAR 010]
EIE03067.1	YP_003193.1	hypothetical protein LEP1GSC185_1108 [Leptospira licerasiae serovar Varillal str. VAR 010]
EIE03075.1	YP_001066.1	hypothetical protein LEP1GSC185_1798 [Leptospira licerasiae serovar Varillal str. VAR 010]
EIE03076.1	YP_000082.1	hypothetical protein LEP1GSC185_1230 [Leptospira licerasiae serovar Varillal str. VAR 010]
EIE03082.1	YP_000405.2	hypothetical protein LEP1GSC185_1722 [Leptospira licerasiae serovar Varillal str. VAR 010]
EIE03089.1	YP_000432.1	ribosomal protein S20 [Leptospira licerasiae serovar Varillal str. VAR 010]
EIE03093.1	YP_000098.1	Cys/Met metabolism PLP-dependent enzyme [Leptospira licerasiae serovar Varillal str. VAR 010]
EIE03106.1	YP_000631.1	hypothetical protein LEP1GSC185_2006 [Leptospira licerasiae serovar Varillal str. VAR 010]
EIE03114.1	YP_002929.1	phosphoribosyl-AMP cyclohydrolase [Leptospira licerasiae serovar Varillal str. VAR 010]
EIE03125.1	YP_003056.1	hypothetical protein LEP1GSC185_0993 [Leptospira licerasiae serovar Varillal str. VAR 010]
EIE03151.1	YP_003181.1	hypothetical protein LEP1GSC185_1092 [Leptospira licerasiae serovar Varillal str. VAR 010]
EIE03155.1	YP_000225.1	hypothetical protein LEP1GSC185_1624 [Leptospira licerasiae serovar Varillal str. VAR 010]
EIE03158.1	YP_000250.1	NRDE domain protein [Leptospira licerasiae serovar Varillal str. VAR 010]
EIE03159.1	YP_003300.1	PhoD-like phosphatase [Leptospira licerasiae serovar Varillal str. VAR 010]
EIE03161.1	YP_002880.1	hypothetical protein LEP1GSC185_1839 [Leptospira licerasiae serovar Varillal str. VAR 010]
EIE03162.1	YP_002325.1	ankyrin repeat protein [Leptospira licerasiae serovar Varillal str. VAR 010]
EIE03165.1	YP_002968.1	OmpA family protein [Leptospira licerasiae serovar Varillal str. VAR 010]
EIE03166.1	YP_002970.1	hypothetical protein LEP1GSC185_1698 [Leptospira licerasiae serovar Varillal str. VAR 010]
EIE03169.1	YP_002771.1	ribosomal protein L30 [Leptospira licerasiae serovar Varillal str. VAR 010]
EIE03172.1	YP_000153.1	hypothetical protein LEP1GSC185_1121 [Leptospira licerasiae serovar Varillal str. VAR 010]
EIE03176.1	YP_003185.1	hypothetical protein LEP1GSC185_1098 [Leptospira licerasiae serovar Varillal str. VAR 010]
EIE03188.1	YP_003233.1	isocitrate dehydrogenase [Leptospira licerasiae serovar Varillal str. VAR 010]
EIE03201.1	YP_002659.1	putative enoyl-CoA hydratase 1 [Leptospira licerasiae serovar Varillal str. VAR 010]
EIE03229.1	YP_000211.1	YhjQ protein [Leptospira licerasiae serovar Varillal str. VAR 010]
EIE03230.1	YP_002854.1	peptidase, S54 family [Leptospira licerasiae serovar Varillal str. VAR 010]
EIE03233.1	YP_000306.1	hypothetical protein LEP1GSC185_1558 [Leptospira licerasiae serovar Varillal str. VAR 010]
EIE03237.1	YP_003266.1	hypothetical protein LEP1GSC185_1441 [Leptospira licerasiae serovar Varillal str. VAR 010]
EIE03240.1	YP_000794.1	DSBA-like thioredoxin domain protein [Leptospira licerasiae serovar Varillal str. VAR 010]
EIE03252.1	YP_000422.1	putative spermidine synthase [Leptospira licerasiae serovar Varillal str. VAR 010]
EIE03260.1	YP_000556.1	hypothetical protein LEP1GSC185_0982 [Leptospira licerasiae serovar Varillal str. VAR 010]
EIE03267.1	YP_003264.1	von Willebrand factor type A domain protein [Leptospira licerasiae serovar Varillal str. VAR 010]
EIE03278.1	YP_002992.1	pirin family / pirin C-terminal domain multi-domain protein [Leptospira licerasiae serovar Varillal str. VAR 010]
EIE03309.1	YP_000340.1	ABC transporter, ATP-binding protein [Leptospira licerasiae serovar Varillal str. VAR 010]
EIE03316.1	YP_000746.1	hypothetical protein LEP1GSC185_2184 [Leptospira licerasiae serovar Varillal str. VAR 010]
EIE03320.1	YP_000597.1	hypothetical protein LEP1GSC185_1832 [Leptospira licerasiae serovar Varillal str. VAR 010]
EIE03321.1	YP_000043.1	PAS domain S-box protein [Leptospira licerasiae serovar Varillal str. VAR 010]
EIE03324.1	YP_003035.1	hypothetical protein LEP1GSC185_0832 [Leptospira licerasiae serovar Varillal str. VAR 010]
EIE03338.1	YP_001824.1	ab-hydrolase associated lipase region / hydrolase, alpha/beta domain multi-domain protein [Leptospira licerasiae serovar Varillal str. VAR 010]
EIE03341.1	YP_000024.1	7TM diverse intracellular signaling domain / adenylate/guanylate cyclase catalytic domain multi-domain protein [Leptospira licerasiae serovar Varillal str. VAR 010]
EIE03344.1	YP_002991.1	DoxX family protein [Leptospira licerasiae serovar Varillal str. VAR 010]
EIE03348.1	YP_000290.1	STAS domain protein [Leptospira licerasiae serovar Varillal str. VAR 010]
EIE03354.1	YP_000572.1	class II glutamine amidotransferase domain protein [Leptospira licerasiae serovar Varillal str. VAR 010]
EIE03368.1	YP_000342.1	HDOD domain protein [Leptospira licerasiae serovar Varillal str. VAR 010]
EIE03380.1	YP_002312.1	response regulator receiver domain protein [Leptospira licerasiae serovar Varillal str. VAR 010]
EIE03393.1	YP_000601.1	vitamin K-dependent gamma-carboxylase [Leptospira licerasiae serovar Varillal str. VAR 010]
EIE03397.1	YP_003115.1	transglycosylase [Leptospira licerasiae serovar Varillal str. VAR 010]
EIE03411.1	YP_002179.1	hypothetical protein LEP1GSC185_0051 [Leptospira licerasiae serovar Varillal str. VAR 010]
EIE03418.1	YP_001077.1	PAP2 family protein [Leptospira licerasiae serovar Varillal str. VAR 010]
EIE03423.1	YP_001128.1	ferric uptake regulator family protein [Leptospira licerasiae serovar Varillal str. VAR 010]
EIE03455.1	YP_001061.1	hypothetical protein LEP1GSC185_0033 [Leptospira licerasiae serovar Varillal str. VAR 010]
EIE03459.1	YP_002184.1	hypothetical protein LEP1GSC185_0056 [Leptospira licerasiae serovar Varillal str. VAR 010]
